# Supplementary material for: Evidence for pre-climacteric activation of AOX transcription during cold-induced conditioning to ripen in European pear (Pyrus communis L.)
Source: PLoS One. 2019 Dec 4;14(12):e0225886. doi: 10.1371/journal.pone.0225886 (PMC6892529; doi:10.1371/journal.pone.0225886)
Supplement: S4 File — LinRegPCR run in plate-wide mean calculation mode. Data separated by tabs as input and output for each plate run in the qRT-PCR analysis. (XLSX) [file pone.0225886.s004.xlsx]

## Sheet: Plate3-2
Amplification Plots
A1, SYBR	Cycles	Fluorescence (R)
	1	4562.5
	2	4582.5
	3	4570.17
	4	4578.72
	5	4572.24
	6	4565.41
	7	4564.8
	8	4555.27
	9	4560.09
	10	4567.03
	11	4592.01
	12	4619.67
	13	4620.56
	14	4612.85
	15	4614.28
	16	4621.09
	17	4624.36
	18	4659.12
	19	4752.37
	20	4876.79
	21	5078.26
	22	5452.42
	23	6117.81
	24	7282.6
	25	9160.53
	26	11893.2
	27	15204.4
	28	18496.5
	29	21142.5
	30	23012.8
	31	24464.6
	32	25518.9
	33	26116.3
	34	26628.1
	35	27199
	36	27564.7
	37	27850.9
	38	28089
	39	28188
	40	28480.7
	41	28780.9
	42	28797
	43	28739
	44	28777.7
	45	28915.9
	46	29041.3
	47	29180.8
	48	29245.9
	49	29205.3
	50	29179.2
A2, SYBR	Cycles	Fluorescence (R)
	1	4639.67
	2	4634.89
	3	4635.3
	4	4650.43
	5	4672.81
	6	4685.27
	7	4693.76
	8	4707.59
	9	4715.53
	10	4698.84
	11	4703.95
	12	4731.65
	13	4728.22
	14	4735.41
	15	4748.47
	16	4775.49
	17	4825.5
	18	4837.17
	19	4850.06
	20	4939.69
	21	5154.23
	22	5517.74
	23	6164.25
	24	7309.42
	25	9199.81
	26	11900.3
	27	15229.4
	28	18680.1
	29	21514
	30	23539
	31	24983.3
	32	26001.1
	33	26730
	34	27293
	35	27755
	36	28149.3
	37	28384.8
	38	28515.3
	39	28655.8
	40	28876.6
	41	29072.5
	42	29148.2
	43	29153.1
	44	29212.4
	45	29344.1
	46	29406
	47	29415.3
	48	29477.4
	49	29506.1
	50	29465.2
A3, SYBR	Cycles	Fluorescence (R)
	1	4486.17
	2	4494.72
	3	4502.57
	4	4504.19
	5	4505.06
	6	4527.35
	7	4529.45
	8	4520.48
	9	4539.49
	10	4554.83
	11	4552.94
	12	4533.98
	13	4517.99
	14	4538.33
	15	4556.78
	16	4561.59
	17	4573.53
	18	4590.18
	19	4642.39
	20	4768.8
	21	4980.27
	22	5357.76
	23	6031.92
	24	7223.31
	25	9130.77
	26	11873.6
	27	15254.5
	28	18793.5
	29	21807.8
	30	23967.3
	31	25469.1
	32	26562.4
	33	27330.1
	34	27836
	35	28289.7
	36	28643.6
	37	28880.5
	38	29063.8
	39	29236.3
	40	29367.1
	41	29493
	42	29603.3
	43	29589.4
	44	29616.8
	45	29761.9
	46	29903
	47	29945.7
	48	29893.2
	49	29848.4
	50	29823.9
A4, SYBR	Cycles	Fluorescence (R)
	1	4719.5
	2	4786.17
	3	4815.39
	4	4824.8
	5	4840.6
	6	4856.53
	7	4880.51
	8	4876.17
	9	4842.06
	10	4837.35
	11	4872.45
	12	4874.48
	13	4849.16
	14	4848.05
	15	4860.02
	16	4867.34
	17	4874.78
	18	4862.93
	19	4857.64
	20	4889.21
	21	4959.4
	22	5089.8
	23	5284.93
	24	5614.98
	25	6287.33
	26	7478.44
	27	9395.15
	28	11998.4
	29	14483.1
	30	16294.4
	31	17591.5
	32	18673.8
	33	19634.9
	34	20464
	35	21217.7
	36	21865.9
	37	22388
	38	22839
	39	23221.3
	40	23533.4
	41	23876.5
	42	24167.8
	43	24358.9
	44	24591.3
	45	24852.8
	46	25065.9
	47	25233
	48	25301.3
	49	25358.4
	50	25459.1
A5, SYBR	Cycles	Fluorescence (R)
	1	4485.5
	2	4517.17
	3	4507.39
	4	4507.46
	5	4519.15
	6	4514.72
	7	4518.57
	8	4537.52
	9	4540.84
	10	4546.61
	11	4554.2
	12	4551.73
	13	4544.24
	14	4532.08
	15	4533.36
	16	4555.45
	17	4553.82
	18	4546.61
	19	4560.87
	20	4591.29
	21	4635.43
	22	4744.81
	23	4918.27
	24	5216.09
	25	5849.03
	26	7007.01
	27	8968.34
	28	11759.8
	29	14727.9
	30	17161
	31	18906.3
	32	20290.4
	33	21492.8
	34	22501.9
	35	23432
	36	24249.3
	37	24870.1
	38	25416.7
	39	25896.9
	40	26262
	41	26705.3
	42	27036.8
	43	27197.9
	44	27472
	45	27789
	46	28045
	47	28258.3
	48	28380.4
	49	28496.5
	50	28654.5
A6, SYBR	Cycles	Fluorescence (R)
	1	4533.33
	2	4623.78
	3	4699.93
	4	4730.98
	5	4755.99
	6	4772.33
	7	4781.11
	8	4756.7
	9	4751.57
	10	4751.52
	11	4738.51
	12	4752.5
	13	4769.17
	14	4756.72
	15	4740.91
	16	4765.97
	17	4784.99
	18	4777.66
	19	4775.22
	20	4794.07
	21	4826.02
	22	4888.67
	23	5036.89
	24	5305.3
	25	5779.77
	26	6645.92
	27	8178.97
	28	10606.3
	29	13586.1
	30	16316.7
	31	18339.2
	32	19788.1
	33	20979.4
	34	22023.1
	35	23002.7
	36	23815.9
	37	24445.3
	38	24965.8
	39	25476.6
	40	25993.5
	41	26446.5
	42	26785.8
	43	26910.6
	44	27104.2
	45	27372.1
	46	27658
	47	27991.7
	48	28168.6
	49	28256.2
	50	28364.8
A7, SYBR	Cycles	Fluorescence (R)
	1	6138.67
	2	6067.89
	3	6004.3
	4	6045.1
	5	6075.03
	6	6057.34
	7	6054.45
	8	6024.15
	9	6036.72
	10	6055.91
	11	6036.97
	12	6028.32
	13	6023.11
	14	5986.7
	15	5977.57
	16	6013.52
	17	6000.51
	18	5949.17
	19	5932.06
	20	5971.02
	21	6019.01
	22	6049
	23	6118.33
	24	6277.11
	25	6590.04
	26	7194.68
	27	8282.89
	28	9972.63
	29	12204.9
	30	14583.3
	31	16578.8
	32	18067.6
	33	19271.9
	34	20263.6
	35	21186.5
	36	21970.5
	37	22541.5
	38	23076.5
	39	23501.8
	40	23888.3
	41	24242.8
	42	24551.3
	43	24799.1
	44	24999
	45	25237.3
	46	25386.4
	47	25554.5
	48	25682.5
	49	25780.8
	50	25958.7
A8, SYBR	Cycles	Fluorescence (R)
	1	5992.83
	2	5978.94
	3	5923.31
	4	5899.44
	5	5905.15
	6	5929.72
	7	5951.57
	8	5943.52
	9	5922.84
	10	5904.95
	11	5898.98
	12	5902.66
	13	5920.22
	14	5920.41
	15	5923.47
	16	5914.49
	17	5892.83
	18	5874.28
	19	5852.09
	20	5885.36
	21	5924.79
	22	5942.6
	23	6015.53
	24	6196.18
	25	6501.73
	26	7080.58
	27	8166.19
	28	9909.06
	29	12208.7
	30	14643.9
	31	16695.6
	32	18321.9
	33	19664
	34	20699.3
	35	21596.4
	36	22357.1
	37	22945
	38	23433
	39	23941.7
	40	24400.9
	41	24801.6
	42	25174.9
	43	25350.3
	44	25530.1
	45	25788.7
	46	26065.2
	47	26259.1
	48	26292
	49	26353.7
	50	26451.7
A9, SYBR	Cycles	Fluorescence (R)
	1	5937.33
	2	5932.78
	3	5921.26
	4	5914.42
	5	5915.81
	6	5921.6
	7	5928.87
	8	5925.29
	9	5905.76
	10	5923.59
	11	5955.2
	12	5941.4
	13	5891.8
	14	5870.93
	15	5893.64
	16	5899.21
	17	5880.4
	18	5849.47
	19	5842.49
	20	5875.16
	21	5921.72
	22	5955.91
	23	6003.64
	24	6179.21
	25	6517.07
	26	7152.02
	27	8268.01
	28	10010.7
	29	12320.2
	30	14722.7
	31	16741.9
	32	18350
	33	19705.7
	34	20742.9
	35	21648
	36	22437
	37	23012
	38	23493.7
	39	23991.2
	40	24522.4
	41	24990.1
	42	25307
	43	25472.3
	44	25694.8
	45	25983.6
	46	26245.5
	47	26489.5
	48	26569.8
	49	26600.9
	50	26705.6
A10, SYBR	Cycles	Fluorescence (R)
	1	4440.17
	2	4457.06
	3	4430.35
	4	4433.12
	5	4445.71
	6	4437.9
	7	4448.97
	8	4450.66
	9	4462.22
	10	4481.07
	11	4495.69
	12	4482.9
	13	4456.63
	14	4457.54
	15	4468.18
	16	4476.39
	17	4487.8
	18	4509.6
	19	4529.2
	20	4559.07
	21	4622.36
	22	4737.12
	23	4957.04
	24	5403.35
	25	6234.78
	26	7661.93
	27	9852.31
	28	12299.4
	29	14222.5
	30	15673.5
	31	16918.8
	32	17981.6
	33	18935.2
	34	19726.4
	35	20359.8
	36	20953.3
	37	21542.1
	38	22021.4
	39	22394.5
	40	22803.5
	41	23208.8
	42	23469.6
	43	23662.9
	44	23876
	45	24038.7
	46	24229.6
	47	24515.2
	48	24679.7
	49	24733.6
	50	24829.6
A11, SYBR	Cycles	Fluorescence (R)
	1	4428.33
	2	4462.78
	3	4466.93
	4	4471.31
	5	4506.77
	6	4537.59
	7	4577.2
	8	4606.73
	9	4627.91
	10	4634.64
	11	4631.21
	12	4628.07
	13	4640.02
	14	4630.01
	15	4623.67
	16	4645.89
	17	4657.96
	18	4675.65
	19	4682.88
	20	4717.96
	21	4787.99
	22	4902.66
	23	5105.89
	24	5496.3
	25	6206.77
	26	7496.92
	27	9419.97
	28	11456
	29	13093.7
	30	14356.6
	31	15495.5
	32	16497.2
	33	17350.7
	34	18124.6
	35	18782.5
	36	19351.2
	37	19847.4
	38	20235.8
	39	20593.6
	40	21019.2
	41	21385.4
	42	21580.8
	43	21771.9
	44	22069
	45	22334
	46	22540.7
	47	22813.2
	48	22898.4
	49	22902.5
	50	23024.4
A12, SYBR	Cycles	Fluorescence (R)
	1	4394.33
	2	4416.44
	3	4402.48
	4	4396.83
	5	4418.28
	6	4428.09
	7	4434.03
	8	4425.68
	9	4431.89
	10	4466.96
	11	4481.65
	12	4474.88
	13	4454.29
	14	4451.1
	15	4498.37
	16	4531.79
	17	4543.26
	18	4534.09
	19	4517.03
	20	4554.01
	21	4624.67
	22	4752.56
	23	4974.85
	24	5391.95
	25	6174.98
	26	7559.66
	27	9608.22
	28	11853.1
	29	13696.7
	30	15078.6
	31	16293.5
	32	17390.8
	33	18343.9
	34	19190.3
	35	19952.4
	36	20637.8
	37	21102.9
	38	21471.6
	39	21873.2
	40	22331.7
	41	22740.6
	42	22980.5
	43	23204.8
	44	23462.6
	45	23747.2
	46	23997.1
	47	24221.4
	48	24360.8
	49	24496.6
	50	24688.7
B1, SYBR	Cycles	Fluorescence (R)
	1	4466.33
	2	4494.78
	3	4515.59
	4	4524.86
	5	4536.95
	6	4531.98
	7	4538.33
	8	4540.11
	9	4552.37
	10	4577.79
	11	4576.6
	12	4579.2
	13	4576.4
	14	4594.8
	15	4631.6
	16	4665.53
	17	4677.18
	18	4689.39
	19	4761.46
	20	4901.15
	21	5142.05
	22	5570.02
	23	6338.01
	24	7621
	25	9627.67
	26	12375.2
	27	15523.1
	28	18460.7
	29	20729.6
	30	22361.2
	31	23553.4
	32	24364.8
	33	24901.3
	34	25343.1
	35	25758.7
	36	26150.9
	37	26367.6
	38	26484.9
	39	26688.3
	40	26842.1
	41	26930
	42	27026.3
	43	27118.8
	44	27168.6
	45	27274.2
	46	27425.7
	47	27402.6
	48	27330.9
	49	27429.6
	50	27561
B2, SYBR	Cycles	Fluorescence (R)
	1	4432
	2	4445.67
	3	4442.22
	4	4419.07
	5	4418.36
	6	4451.45
	7	4477.48
	8	4480.49
	9	4484.83
	10	4511.61
	11	4520.2
	12	4518.07
	13	4507.69
	14	4497.9
	15	4553.97
	16	4641.32
	17	4678.11
	18	4717.7
	19	4803.9
	20	4928.3
	21	5190.77
	22	5703.26
	23	6559.75
	24	8045.92
	25	10326.6
	26	13396.9
	27	16884.3
	28	20094.4
	29	22566.5
	30	24343.2
	31	25627.7
	32	26525.9
	33	27196.3
	34	27643.8
	35	27958.9
	36	28358.6
	37	28683.9
	38	28859.6
	39	28948.5
	40	29032.5
	41	29213.5
	42	29274.2
	43	29328.4
	44	29361.5
	45	29436.8
	46	29610.9
	47	29666.3
	48	29622.1
	49	29549.7
	50	29497.1
B3, SYBR	Cycles	Fluorescence (R)
	1	4570.33
	2	4601.11
	3	4611.37
	4	4622.12
	5	4634.04
	6	4639.68
	7	4631.89
	8	4633.96
	9	4647.65
	10	4659.55
	11	4666.85
	12	4661.62
	13	4649.54
	14	4642.18
	15	4644.06
	16	4643.35
	17	4681.12
	18	4742.04
	19	4834.35
	20	4990.45
	21	5251.15
	22	5752.05
	23	6663.68
	24	8142.23
	25	10487.1
	26	13759.4
	27	17455.1
	28	20816.7
	29	23328.6
	30	25120.9
	31	26433.6
	32	27407.2
	33	28120.1
	34	28598.4
	35	28992.5
	36	29310.5
	37	29578.2
	38	29804.4
	39	29945.8
	40	30092.9
	41	30282.6
	42	30404.9
	43	30362
	44	30344
	45	30412.3
	46	30447.8
	47	30439.9
	48	30470
	49	30502
	50	30499
B4, SYBR	Cycles	Fluorescence (R)
	1	4373.67
	2	4456.89
	3	4519.3
	4	4548.77
	5	4597.92
	6	4627.31
	7	4617.1
	8	4607.37
	9	4607.79
	10	4624.93
	11	4631.98
	12	4619.66
	13	4605.22
	14	4601.74
	15	4611.91
	16	4636.3
	17	4644.1
	18	4633.03
	19	4664.68
	20	4717.56
	21	4803.19
	22	4941.4
	23	5226.13
	24	5765.38
	25	6758.79
	26	8536.93
	27	11176.3
	28	14151.4
	29	16628.5
	30	18393.2
	31	19778.1
	32	20914.4
	33	21858.5
	34	22726.5
	35	23629.2
	36	24395.7
	37	24934.9
	38	25369
	39	25757.3
	40	26187.8
	41	26545.3
	42	26769.8
	43	26967.9
	44	27150.3
	45	27356.4
	46	27621.1
	47	27936
	48	28096.3
	49	28111.4
	50	28198.4
B5, SYBR	Cycles	Fluorescence (R)
	1	4275.67
	2	4365.22
	3	4451.07
	4	4488.69
	5	4542.23
	6	4574.74
	7	4568.25
	8	4535.75
	9	4546.58
	10	4574.19
	11	4592.73
	12	4605.24
	13	4600.41
	14	4586.14
	15	4601.05
	16	4622.68
	17	4635.89
	18	4637.3
	19	4643.43
	20	4696.81
	21	4762.27
	22	4899.42
	23	5187.14
	24	5731.38
	25	6694.79
	26	8415.26
	27	11068.4
	28	14057.5
	29	16551.2
	30	18386.4
	31	19734.8
	32	20812.3
	33	21795.1
	34	22633
	35	23428.7
	36	24177.2
	37	24716.1
	38	25111.7
	39	25561.9
	40	26051.3
	41	26410.4
	42	26674.1
	43	26911.4
	44	27156.8
	45	27385.6
	46	27522.2
	47	27704.4
	48	27861.1
	49	27915
	50	27992.8
B6, SYBR	Cycles	Fluorescence (R)
	1	4503.17
	2	4515.72
	3	4510.91
	4	4508.64
	5	4520.88
	6	4540.96
	7	4536.65
	8	4518.55
	9	4523.52
	10	4536.17
	11	4542.39
	12	4546.8
	13	4548.6
	14	4529.53
	15	4511.51
	16	4526.5
	17	4561.17
	18	4561.72
	19	4550.57
	20	4603.52
	21	4701.51
	22	4840.17
	23	5109.06
	24	5639.02
	25	6620.01
	26	8347
	27	10971
	28	13983.7
	29	16545.2
	30	18438.4
	31	19862.1
	32	20897.4
	33	21813.1
	34	22741.7
	35	23591.2
	36	24350.4
	37	24966.5
	38	25343.2
	39	25703.1
	40	26175.4
	41	26523.5
	42	26823.5
	43	27133.2
	44	27421.4
	45	27672.5
	46	27884.8
	47	27980.3
	48	28059.4
	49	28115.8
	50	28078.5
B7, SYBR	Cycles	Fluorescence (R)
	1	6242.83
	2	6253.28
	3	6219.76
	4	6173.25
	5	6181.42
	6	6219.14
	7	6197.71
	8	6150.24
	9	6152.41
	10	6166.47
	11	6153.49
	12	6119.83
	13	6103.28
	14	6101.09
	15	6115.7
	16	6119.57
	17	6088.19
	18	6084.06
	19	6092.69
	20	6103.56
	21	6159.52
	22	6245.17
	23	6354.06
	24	6572.02
	25	7053.34
	26	7943.78
	27	9430.93
	28	11621
	29	14195.3
	30	16637.8
	31	18647.6
	32	20167.9
	33	21396.6
	34	22410.2
	35	23300.7
	36	24112.2
	37	24839.7
	38	25374.9
	39	25745.3
	40	26163.8
	41	26592.6
	42	26934.5
	43	27204.5
	44	27517.2
	45	27829.7
	46	28111.6
	47	28182.2
	48	28232.7
	49	28373.2
	50	28448.3
B8, SYBR	Cycles	Fluorescence (R)
	1	5869
	2	5885
	3	5887.67
	4	5886.56
	5	5867.19
	6	5863.73
	7	5875.91
	8	5879.97
	9	5852.32
	10	5819.44
	11	5801.81
	12	5800.27
	13	5789.09
	14	5797.7
	15	5809.23
	16	5805.74
	17	5804.25
	18	5797.75
	19	5787.58
	20	5774.19
	21	5785.06
	22	5850.02
	23	5994.34
	24	6223.78
	25	6658.93
	26	7526.31
	27	8973.1
	28	11012.4
	29	13419.8
	30	15607.9
	31	17392.6
	32	18804.2
	33	19883.7
	34	20823.9
	35	21663
	36	22465
	37	23081.7
	38	23492.6
	39	23921.2
	40	24267.1
	41	24537
	42	24933.7
	43	25224.6
	44	25345.9
	45	25532.6
	46	25825.9
	47	25991
	48	26036
	49	26141.3
	50	26250.2
B9, SYBR	Cycles	Fluorescence (R)
	1	6122.5
	2	6149.17
	3	6135.06
	4	6075.02
	5	6060.67
	6	6101.22
	7	6104.74
	8	6058.25
	9	6036.75
	10	6044.58
	11	6039.19
	12	6032.73
	13	6010.91
	14	6016.97
	15	6029.99
	16	6023.33
	17	6035.11
	18	6028.7
	19	6006.23
	20	6012.41
	21	6064.14
	22	6145.71
	23	6273.57
	24	6514.19
	25	6971.4
	26	7876.13
	27	9379.71
	28	11528.2
	29	14033.4
	30	16274.8
	31	18106.6
	32	19552.9
	33	20706.3
	34	21633.8
	35	22459.9
	36	23336.6
	37	24013.9
	38	24464.3
	39	24908.8
	40	25367.9
	41	25679
	42	25953
	43	26219.3
	44	26367.1
	45	26608
	46	26927.3
	47	27090.1
	48	27162
	49	27234
	50	27304
B10, SYBR	Cycles	Fluorescence (R)
	1	4380.5
	2	4400.17
	3	4410.39
	4	4413.8
	5	4443.27
	6	4453.42
	7	4447.14
	8	4447.38
	9	4460.46
	10	4473.49
	11	4481.83
	12	4479.28
	13	4471.76
	14	4469.92
	15	4467.64
	16	4484.88
	17	4497.63
	18	4489.21
	19	4505.4
	20	4569.47
	21	4686.16
	22	4892.72
	23	5260.24
	24	5899.75
	25	7104.92
	26	9126.97
	27	11743.3
	28	14243.4
	29	16130.5
	30	17653.2
	31	19025.4
	32	20125.8
	33	21091.6
	34	21888.5
	35	22526.8
	36	23193.9
	37	23798.3
	38	24217.4
	39	24590.5
	40	24955.5
	41	25312.2
	42	25628.1
	43	25894.7
	44	26102.6
	45	26350.5
	46	26605.2
	47	26665.7
	48	26723.9
	49	26788
	50	26831.7
B11, SYBR	Cycles	Fluorescence (R)
	1	4344.67
	2	4356.89
	3	4372.3
	4	4405.43
	5	4419.14
	6	4417.38
	7	4413.13
	8	4398.04
	9	4403.35
	10	4415.12
	11	4415.71
	12	4420.24
	13	4420.75
	14	4423.92
	15	4424.31
	16	4405.44
	17	4411.15
	18	4433.72
	19	4453.24
	20	4483.41
	21	4560.8
	22	4770.27
	23	5101.09
	24	5680.03
	25	6745.68
	26	8525.89
	27	10915.3
	28	13139.4
	29	14791.8
	30	16186.9
	31	17400.6
	32	18301.9
	33	19167.3
	34	19943.4
	35	20555.1
	36	21242.4
	37	21831.5
	38	22205.8
	39	22542.3
	40	22847.8
	41	23138.3
	42	23486.4
	43	23833.5
	44	24066.8
	45	24262.6
	46	24504.5
	47	24660.8
	48	24781.3
	49	24824.4
	50	24823.4
B12, SYBR	Cycles	Fluorescence (R)
	1	4500.67
	2	4509.56
	3	4509.85
	4	4513.28
	5	4514.09
	6	4513.7
	7	4512.9
	8	4513.97
	9	4525.99
	10	4540.33
	11	4546.78
	12	4549.59
	13	4565.86
	14	4582.95
	15	4570.32
	16	4555.77
	17	4550.59
	18	4545.2
	19	4569.73
	20	4642.24
	21	4756.41
	22	4942.14
	23	5241.05
	24	5839.02
	25	6970.34
	26	8790.45
	27	11134.8
	28	13252.6
	29	14812.5
	30	16117.8
	31	17304.3
	32	18293.4
	33	19164.5
	34	19834.8
	35	20365.9
	36	21041.6
	37	21676.2
	38	22083.1
	39	22354
	40	22623.7
	41	22964.9
	42	23238.6
	43	23489.2
	44	23692.1
	45	23946.4
	46	24253.5
	47	24294.5
	48	24335.2
	49	24364.7
	50	24304.6
C1, SYBR	Cycles	Fluorescence (R)
	1	4429.5
	2	4442.83
	3	4440.94
	4	4450.65
	5	4478.22
	6	4516.74
	7	4522.58
	8	4508.19
	9	4520.4
	10	4530.8
	11	4533.6
	12	4535.87
	13	4511.96
	14	4497.99
	15	4512.33
	16	4554.44
	17	4603.81
	18	4664.6
	19	4793.2
	20	5037.73
	21	5487.91
	22	6289.97
	23	7622.32
	24	9694.77
	25	12591.6
	26	15966.5
	27	19049.8
	28	21332.9
	29	22895.3
	30	24053.8
	31	24985.6
	32	25651.2
	33	26125.7
	34	26491.2
	35	26783.7
	36	27071.9
	37	27365.3
	38	27520.8
	39	27560.3
	40	27719.4
	41	27891.5
	42	27912.8
	43	27858.3
	44	27891.8
	45	27975.9
	46	28059.6
	47	28158.2
	48	28134.4
	49	28071.8
	50	28050.9
C2, SYBR	Cycles	Fluorescence (R)
	1	4809.5
	2	4834.5
	3	4826.5
	4	4809.17
	5	4828.39
	6	4861.46
	7	4849.82
	8	4806.94
	9	4805.65
	10	4833.55
	11	4844.52
	12	4843.17
	13	4832.06
	14	4816.69
	15	4840.9
	16	4905.63
	17	4935.21
	18	4966.4
	19	5108.8
	20	5391.6
	21	5897.87
	22	6791.62
	23	8274.21
	24	10589.7
	25	13791.6
	26	17443.9
	27	20823.6
	28	23405.5
	29	25118.2
	30	26431.7
	31	27466.2
	32	28058.4
	33	28458.8
	34	28827.9
	35	29184.3
	36	29506.4
	37	29741.1
	38	29920.4
	39	29980.5
	40	30122.8
	41	30417.6
	42	30600.5
	43	30564.8
	44	30622.3
	45	30723.8
	46	30706.9
	47	30813
	48	30877.3
	49	30729.1
	50	30533.1
C3, SYBR	Cycles	Fluorescence (R)
	1	4742.17
	2	4717.06
	3	4693.69
	4	4682.23
	5	4700.74
	6	4732.58
	7	4738.19
	8	4716.73
	9	4691.58
	10	4683.19
	11	4715.06
	12	4733.02
	13	4718.34
	14	4715.11
	15	4735.04
	16	4782.01
	17	4830.34
	18	4897.11
	19	5067.7
	20	5382.23
	21	5904.74
	22	6879.25
	23	8526.08
	24	11044.4
	25	14512.5
	26	18517.5
	27	22254.8
	28	24983.6
	29	26820.2
	30	28273.1
	31	29361
	32	30164.7
	33	30764.6
	34	31167.2
	35	31486.4
	36	31704.8
	37	31900.3
	38	32095.1
	39	32217.7
	40	32381.9
	41	32577.3
	42	32694.4
	43	32668.8
	44	32628.9
	45	32702.6
	46	32762.5
	47	32826.2
	48	32842.7
	49	32818.6
	50	32831.6
C4, SYBR	Cycles	Fluorescence (R)
	1	4681.17
	2	4719.39
	3	4709.13
	4	4681.04
	5	4712.01
	6	4728.67
	7	4697.56
	8	4698.19
	9	4712.06
	10	4705.69
	11	4725.56
	12	4734.52
	13	4729.17
	14	4718.06
	15	4687.69
	16	4690.9
	17	4700.97
	18	4709.99
	19	4742.66
	20	4828.55
	21	4998.85
	22	5312.28
	23	5846.43
	24	6831.14
	25	8582.05
	26	11333.3
	27	14680.1
	28	17576.7
	29	19582.2
	30	21112.7
	31	22488.9
	32	23643
	33	24582.7
	34	25430.2
	35	26192.7
	36	26786.2
	37	27321.7
	38	27829.6
	39	28261.9
	40	28659.6
	41	29014.2
	42	29261.7
	43	29415.9
	44	29626.6
	45	29949.9
	46	30183.3
	47	30264.8
	48	30343.3
	49	30463.8
	50	30597.7
C5, SYBR	Cycles	Fluorescence (R)
	1	4600.33
	2	4641.78
	3	4700.26
	4	4734.09
	5	4741.7
	6	4750.9
	7	4769.63
	8	4754.21
	9	4719.4
	10	4724.47
	11	4745.82
	12	4764.61
	13	4751.54
	14	4749.51
	15	4768.84
	16	4770.28
	17	4779.76
	18	4785.59
	19	4811.53
	20	4916.18
	21	5107.06
	22	5421.69
	23	6036.56
	24	7188.19
	25	9166.4
	26	12127.1
	27	15404.7
	28	17997.9
	29	19764.6
	30	21198.9
	31	22497.6
	32	23629.2
	33	24602.1
	34	25374.7
	35	26092.9
	36	26764.3
	37	27323.1
	38	27831
	39	28181.7
	40	28512.6
	41	28883.2
	42	29097.4
	43	29291.8
	44	29536.6
	45	29755.2
	46	29949.7
	47	30159.9
	48	30332.6
	49	30391.5
	50	30442.5
C6, SYBR	Cycles	Fluorescence (R)
	1	4501.33
	2	4529.78
	3	4540.59
	4	4561.86
	5	4574.29
	6	4580.43
	7	4578.81
	8	4573.27
	9	4571.42
	10	4584.47
	11	4610.82
	12	4613.27
	13	4578.76
	14	4569.92
	15	4598.64
	16	4589.55
	17	4573.85
	18	4564.95
	19	4588.98
	20	4668.66
	21	4802.89
	22	5026.96
	23	5415.65
	24	6141.22
	25	7501.07
	26	9817.36
	27	12860.5
	28	15726.5
	29	17816.8
	30	19432.9
	31	20834.6
	32	21959.2
	33	22899.7
	34	23742.2
	35	24573.7
	36	25293.6
	37	25820.9
	38	26268
	39	26654.3
	40	27036.4
	41	27385.5
	42	27600.8
	43	27728.6
	44	27980.2
	45	28304.1
	46	28493
	47	28698
	48	28875
	49	28830.3
	50	28748.2
C7, SYBR	Cycles	Fluorescence (R)
	1	6235.5
	2	6224.17
	3	6196.06
	4	6190.35
	5	6196.78
	6	6185.59
	7	6153.53
	8	6128.84
	9	6135.28
	10	6123.76
	11	6111.25
	12	6092.42
	13	6074.81
	14	6092.27
	15	6110.76
	16	6139.25
	17	6118.42
	18	6090.81
	19	6096.94
	20	6094.31
	21	6158.44
	22	6337.81
	23	6597.94
	24	7100.31
	25	8054.77
	26	9636.92
	27	11941.3
	28	14557.4
	29	16888.1
	30	18827.4
	31	20392.5
	32	21549.2
	33	22509.7
	34	23314.2
	35	24073.4
	36	24758.5
	37	25303.5
	38	25755.5
	39	26072.2
	40	26495.7
	41	26924.6
	42	27194.5
	43	27373.5
	44	27535.2
	45	27811.7
	46	28055.2
	47	28235.7
	48	28343.6
	49	28291.9
	50	28232.6
C8, SYBR	Cycles	Fluorescence (R)
	1	6151.83
	2	6153.61
	3	6159.2
	4	6161.4
	5	6169.13
	6	6174.71
	7	6161.9
	8	6131.63
	9	6139.21
	10	6162.07
	11	6145.69
	12	6126.9
	13	6120.63
	14	6114.54
	15	6123.18
	16	6123.73
	17	6093.58
	18	6085.19
	19	6086.73
	20	6124.58
	21	6207.86
	22	6340.62
	23	6616.54
	24	7120.85
	25	8092.62
	26	9775.21
	27	12141.7
	28	14763.2
	29	17093.1
	30	19022
	31	20573
	32	21814.3
	33	22886.1
	34	23732.7
	35	24467.9
	36	25108.3
	37	25597.8
	38	26070.9
	39	26481
	40	26884.3
	41	27200.1
	42	27386.7
	43	27580.2
	44	27788.7
	45	28077.9
	46	28283.6
	47	28414.9
	48	28555.3
	49	28567.1
	50	28548.4
C9, SYBR	Cycles	Fluorescence (R)
	1	6466.83
	2	6493.28
	3	6491.76
	4	6500.92
	5	6494.31
	6	6473.1
	7	6467.37
	8	6455.79
	9	6440.6
	10	6430.2
	11	6429.07
	12	6461.36
	13	6450.45
	14	6431.15
	15	6453.72
	16	6460.24
	17	6439.41
	18	6430.14
	19	6428.71
	20	6470.57
	21	6539.86
	22	6673.95
	23	6954.65
	24	7461.55
	25	8403.52
	26	10061.8
	27	12441.9
	28	15041.6
	29	17419.2
	30	19378.1
	31	20900
	32	22136.7
	33	23130.6
	34	23915.2
	35	24593.7
	36	25267.6
	37	25838.2
	38	26257.4
	39	26702.1
	40	27118
	41	27460
	42	27725.7
	43	27910.6
	44	28080.2
	45	28311.7
	46	28618.9
	47	28785.6
	48	28823.2
	49	28865.7
	50	28901.3
C10, SYBR	Cycles	Fluorescence (R)
	1	4458.83
	2	4471.94
	3	4495.31
	4	4515.1
	5	4530.37
	6	4526.46
	7	4499.49
	8	4504.83
	9	4510.94
	10	4513.31
	11	4531.77
	12	4557.92
	13	4559.64
	14	4534.21
	15	4528.07
	16	4562.69
	17	4594.9
	18	4616.63
	19	4674.21
	20	4772.07
	21	4974.02
	22	5341.01
	23	6040.67
	24	7407.22
	25	9613.41
	26	12406.5
	27	14890.5
	28	16696.8
	29	18170.3
	30	19485.1
	31	20677.7
	32	21732.2
	33	22603.1
	34	23340.7
	35	23958.9
	36	24545.3
	37	25057.4
	38	25379.8
	39	25752.9
	40	26159.6
	41	26435.5
	42	26598.8
	43	26809.9
	44	27084
	45	27388
	46	27603.3
	47	27750.1
	48	27871.4
	49	27930.5
	50	28014.9
C11, SYBR	Cycles	Fluorescence (R)
	1	4382.33
	2	4402.78
	3	4407.59
	4	4405.86
	5	4425.62
	6	4447.21
	7	4451.74
	8	4455.91
	9	4474.3
	10	4457.77
	11	4454.59
	12	4477.86
	13	4475.95
	14	4450.98
	15	4442.66
	16	4487.22
	17	4527.07
	18	4536.02
	19	4557.34
	20	4641.45
	21	4836.82
	22	5186.27
	23	5840.09
	24	7064.7
	25	9021.9
	26	11476.6
	27	13658.9
	28	15253
	29	16599
	30	17791
	31	18814.7
	32	19694.9
	33	20443
	34	21060.7
	35	21669.6
	36	22209.9
	37	22642.3
	38	23008.8
	39	23302.6
	40	23661.2
	41	23979.1
	42	24208.4
	43	24373.1
	44	24565
	45	24895.3
	46	25120.1
	47	25238
	48	25318
	49	25353.7
	50	25426.5
C12, SYBR	Cycles	Fluorescence (R)
	1	4348.5
	2	4338.83
	3	4341.94
	4	4347.31
	5	4381.1
	6	4398.03
	7	4384.34
	8	4367.78
	9	4364.93
	10	4381.64
	11	4387.55
	12	4403.85
	13	4394.95
	14	4380.98
	15	4379.33
	16	4385.11
	17	4404.04
	18	4442.01
	19	4483.34
	20	4570.11
	21	4771.7
	22	5095.9
	23	5684.63
	24	6792.88
	25	8692.29
	26	11148.8
	27	13337.6
	28	14947.9
	29	16343
	30	17671.3
	31	18834.1
	32	19810
	33	20656.3
	34	21402.1
	35	22059
	36	22676.3
	37	23238.8
	38	23677.6
	39	24058.9
	40	24489.3
	41	24845.1
	42	25134.4
	43	25407.8
	44	25627.6
	45	25932.9
	46	26153.3
	47	26317.8
	48	26535.9
	49	26592.6
	50	26604
D1, SYBR	Cycles	Fluorescence (R)
	1	5357.5
	2	5350.83
	3	5346.28
	4	5395.09
	5	5413.03
	6	5409.34
	7	5411.78
	8	5399.26
	9	5390.42
	10	5402.14
	11	5440.38
	12	5436.13
	13	5410.71
	14	5429.9
	15	5433.63
	16	5444.21
	17	5483.4
	18	5511.8
	19	5541.27
	20	5598.09
	21	5726.7
	22	5984.9
	23	6452.3
	24	7347.43
	25	8834.14
	26	11066.4
	27	14025.8
	28	17299.9
	29	20387.6
	30	22812.5
	31	24477.2
	32	25560.7
	33	26306.2
	34	26903.4
	35	27524.5
	36	28093.8
	37	28452.3
	38	28604.8
	39	28711.6
	40	28860.2
	41	28959.1
	42	29093.7
	43	29265.2
	44	29359.4
	45	29424.8
	46	29493.9
	47	29446.6
	48	29436.9
	49	29504.6
	50	29547.9
D2, SYBR	Cycles	Fluorescence (R)
	1	4410.5
	2	4416.17
	3	4442.39
	4	4463.8
	5	4458.93
	6	4463.98
	7	4466.99
	8	4445.66
	9	4447.22
	10	4473.74
	11	4473.58
	12	4446.19
	13	4437.4
	14	4453.47
	15	4477.82
	16	4469.94
	17	4475.65
	18	4506.55
	19	4556.52
	20	4646.51
	21	4776.5
	22	5070.17
	23	5584.72
	24	6487.91
	25	8032.64
	26	10363.5
	27	13501.8
	28	17037.9
	29	20344
	30	22924
	31	24738.7
	32	26041.2
	33	26960.4
	34	27585.8
	35	28015.9
	36	28488.3
	37	28909.1
	38	29203
	39	29413.7
	40	29587.9
	41	29781.6
	42	29826.5
	43	29909.2
	44	30071.1
	45	30280
	46	30405.3
	47	30369.8
	48	30398.9
	49	30346.6
	50	30226.4
D3, SYBR	Cycles	Fluorescence (R)
	1	4470
	2	4513
	3	4518
	4	4531.67
	5	4555.56
	6	4581.52
	7	4570.17
	8	4575.06
	9	4589.69
	10	4590.23
	11	4588.08
	12	4598.36
	13	4598.45
	14	4584.82
	15	4581.27
	16	4594.09
	17	4601.7
	18	4606.9
	19	4658.3
	20	4772.43
	21	4960.48
	22	5255.83
	23	5802.28
	24	6761.43
	25	8472.14
	26	11166.4
	27	14736.8
	28	18662.3
	29	22260.8
	30	25170.3
	31	27352.4
	32	28826.1
	33	29770.4
	34	30465.1
	35	30996.4
	36	31341.8
	37	31669.3
	38	32028.4
	39	32235.8
	40	32360.6
	41	32584.5
	42	32859.8
	43	32874.6
	44	32832.9
	45	32951.3
	46	33124.4
	47	33198.1
	48	33179.7
	49	33129.2
	50	33038.9
D4, SYBR	Cycles	Fluorescence (R)
	1	4553.67
	2	4557.89
	3	4555.3
	4	4549.77
	5	4552.92
	6	4576.64
	7	4591.21
	8	4601.4
	9	4581.13
[truncated: 2,897 more rows]

## Sheet: Plate3-3
Amplification Plots
A1, SYBR	Cycles	Fluorescence (R)
	1	4332.33
	2	4409.11
	3	4432.7
	4	4424.57
	5	4438.86
	6	4459.62
	7	4482.87
	8	4481.62
	9	4463.87
	10	4469.29
	11	4495.43
	12	4503.48
	13	4512.49
	14	4527.16
	15	4527.39
	16	4535.46
	17	4541.49
	18	4552.5
	19	4579.5
	20	4661.17
	21	4829.72
	22	5101.24
	23	5592.08
	24	6447.36
	25	7837.79
	26	9931.26
	27	12565.4
	28	15258.1
	29	17451.4
	30	18969.8
	31	20023.9
	32	20788.6
	33	21314.2
	34	21682.1
	35	21996.7
	36	22297.6
	37	22507.5
	38	22632.2
	39	22752.4
	40	22825.5
	41	22895.8
	42	22970.9
	43	23029
	44	23071.3
	45	23119.4
	46	23251.1
	47	23318.4
	48	23271.8
	49	23198.9
	50	23103.1
A2, SYBR	Cycles	Fluorescence (R)
	1	4284.17
	2	4332.39
	3	4382.8
	4	4434.6
	5	4459.2
	6	4464.4
	7	4487.8
	8	4500.27
	9	4513.09
	10	4519.03
	11	4508.01
	12	4510.34
	13	4515.11
	14	4504.04
	15	4496.01
	16	4512.34
	17	4562.11
	18	4599.7
	19	4626.9
	20	4703.97
	21	4869.32
	22	5204.11
	23	5768.04
	24	6712.68
	25	8301.23
	26	10617.7
	27	13534.9
	28	16511
	29	18901.7
	30	20584.2
	31	21689.4
	32	22475.1
	33	23159
	34	23621.3
	35	23884.1
	36	24146.4
	37	24378.1
	38	24452.7
	39	24548.9
	40	24741.6
	41	24927.9
	42	25084
	43	25162
	44	25191.3
	45	25210.1
	46	25282.4
	47	25338.8
	48	25317.9
	49	25253
	50	25189.4
A3, SYBR	Cycles	Fluorescence (R)
	1	4665.5
	2	4708.5
	3	4711.83
	4	4759.94
	5	4809.31
	6	4841.77
	7	4858.92
	8	4876.97
	9	4895.66
	10	4899.22
	11	4915.41
	12	4928.47
	13	4936.49
	14	4902.5
	15	4877.5
	16	4907.5
	17	4975.17
	18	5045.06
	19	5125.02
	20	5286.34
	21	5606.11
	22	6245.37
	23	7365.46
	24	9112.15
	25	11677.7
	26	14952.9
	27	18438.6
	28	21386.9
	29	23361.6
	30	24659.9
	31	25630
	32	26304.3
	33	26790.4
	34	27096.1
	35	27284.7
	36	27564.9
	37	27776.6
	38	27885.2
	39	27980.4
	40	27996.8
	41	28071.9
	42	28230
	43	28330.7
	44	28346.9
	45	28300
	46	28318
	47	28380.3
	48	28378.4
	49	28325.8
	50	28271.5
A4, SYBR	Cycles	Fluorescence (R)
	1	4726.33
	2	4774.44
	3	4791.81
	4	4782.6
	5	4768.87
	6	4790.62
	7	4832.87
	8	4820.29
	9	4797.76
	10	4813.25
	11	4819.75
	12	4823.92
	13	4820.64
	14	4799.55
	15	4789.52
	16	4802.84
	17	4838.61
	18	4854.2
	19	4852.73
	20	4872.24
	21	4916.75
	22	4982.92
	23	5126.64
	24	5381.55
	25	5806.52
	26	6655.51
	27	8182.17
	28	10560.4
	29	13459.1
	30	16000
	31	17802.7
	32	19178.6
	33	20314.5
	34	21203.8
	35	21939.6
	36	22596.5
	37	23194.8
	38	23688.9
	39	24024.3
	40	24282.8
	41	24591.6
	42	24892.2
	43	25118.4
	44	25232.5
	45	25359.5
	46	25617.8
	47	25859.6
	48	26023.5
	49	26050.2
	50	26027.8
A5, SYBR	Cycles	Fluorescence (R)
	1	4451.33
	2	4441.11
	3	4443.04
	4	4459.01
	5	4455.67
	6	4459.89
	7	4476.3
	8	4463.1
	9	4465.37
	10	4470.12
	11	4465.71
	12	4488.9
	13	4484.97
	14	4466.66
	15	4468.89
	16	4501.3
	17	4524.1
	18	4529.37
	19	4535.79
	20	4548.93
	21	4592.98
	22	4665.99
	23	4803.33
	24	5031.11
	25	5441.04
	26	6271.35
	27	7767.45
	28	10148.1
	29	13208.7
	30	15993.6
	31	18006.5
	32	19476.5
	33	20651.8
	34	21699.6
	35	22529.5
	36	23204.5
	37	23838.8
	38	24300.3
	39	24730.1
	40	25084.4
	41	25373.8
	42	25705.3
	43	25902.8
	44	26057.9
	45	26240.3
	46	26435.4
	47	26701.8
	48	26902.6
	49	26950.9
	50	27004.5
A6, SYBR	Cycles	Fluorescence (R)
	1	4579.67
	2	4686.89
	3	4719.96
	4	4740.65
	5	4748.55
	6	4754.18
	7	4778.73
	8	4788.24
	9	4782.08
	10	4785.36
	11	4790.45
	12	4808.15
	13	4808.72
	14	4797.57
	15	4794.86
	16	4799.95
	17	4819.65
	18	4826.22
	19	4817.41
	20	4831.47
	21	4866.82
	22	4955.27
	23	5104.42
	24	5330.14
	25	5770.38
	26	6678.13
	27	8223.38
	28	10573.1
	29	13529.7
	30	16172.9
	31	18023.3
	32	19315.4
	33	20383.8
	34	21292.3
	35	22029.1
	36	22716.7
	37	23325.6
	38	23806.9
	39	24183.6
	40	24441.9
	41	24758.3
	42	25174.4
	43	25440.8
	44	25591.6
	45	25749.2
	46	25932.4
	47	26134.8
	48	26227.3
	49	26277.4
	50	26367.6
A7, SYBR	Cycles	Fluorescence (R)
	1	5933
	2	5975
	3	6013
	4	5977
	5	5939.33
	6	5949.78
	7	5987.93
	8	5994.31
	9	5973.77
	10	5954.26
	11	5956.09
	12	5942.7
	13	5909.57
	14	5904.19
	15	5926.73
	16	5933.91
	17	5936.3
	18	5950.77
	19	5938.26
	20	5919.09
	21	5930.7
	22	5962.23
	23	5992.08
	24	6067.03
	25	6239.68
	26	6583.23
	27	7269.08
	28	8422.36
	29	10247.5
	30	12631.2
	31	15048.7
	32	16988.6
	33	18468.9
	34	19650.3
	35	20554.8
	36	21361.9
	37	22056.3
	38	22697.1
	39	23226.7
	40	23591.2
	41	23946.4
	42	24304.5
	43	24598.5
	44	24840.2
	45	25098.7
	46	25319.9
	47	25516.3
	48	25685.1
	49	25754.4
	50	25811.8
A8, SYBR	Cycles	Fluorescence (R)
	1	6113.5
	2	6142.5
	3	6149.83
	4	6126.94
	5	6089.98
	6	6096.33
	7	6115.78
	8	6100.93
	9	6082.64
	10	6096.21
	11	6137.07
	12	6144.36
	13	6116.79
	14	6093.6
	15	6084.87
	16	6105.62
	17	6133.87
	18	6128.29
	19	6104.43
	20	6123.14
	21	6160.05
	22	6185.02
	23	6280.01
	24	6435.34
	25	6709.45
	26	7328.15
	27	8382.72
	28	10071.2
	29	12479.7
	30	14995.9
	31	16983.6
	32	18497.9
	33	19706.3
	34	20599.4
	35	21375.1
	36	22139.7
	37	22679.6
	38	23094.5
	39	23575.2
	40	23992.1
	41	24342.4
	42	24735.1
	43	24989
	44	25097.3
	45	25218.4
	46	25455.1
	47	25724.4
	48	25878.1
	49	25982.4
	50	26069.8
A9, SYBR	Cycles	Fluorescence (R)
	1	5848.5
	2	5812.5
	3	5779.5
	4	5773.83
	5	5759.94
	6	5759.98
	7	5783.99
	8	5773.33
	9	5774.11
	10	5782.37
	11	5772.12
	12	5761.37
	13	5725.46
	14	5710.15
	15	5715.05
	16	5708.35
	17	5725.12
	18	5755.71
	19	5737.24
	20	5729.08
	21	5766.03
	22	5774.34
	23	5793.78
	24	5855.26
	25	6006.75
	26	6345.58
	27	6952.86
	28	8054.62
	29	9840.54
	30	12177.8
	31	14588.9
	32	16534
	33	17996.7
	34	19128.2
	35	20034.1
	36	20894
	37	21598.3
	38	22188.8
	39	22762.9
	40	23163.3
	41	23490.4
	42	23827.8
	43	24101.6
	44	24309.5
	45	24516.5
	46	24813.5
	47	25069.2
	48	25247.4
	49	25321.5
	50	25334.5
A10, SYBR	Cycles	Fluorescence (R)
	1	4755.17
	2	4799.72
	3	4834.24
	4	4822.75
	5	4797.25
	6	4796.75
	7	4822.25
	8	4852.75
	9	4845.92
	10	4832.31
	11	4837.77
	12	4857.59
	13	4866.86
	14	4853.95
	15	4827.65
	16	4818.88
	17	4839.63
	18	4862.54
	19	4882.51
	20	4919.84
	21	5010.61
	22	5190.2
	23	5552.07
	24	6182.69
	25	7277.23
	26	9138.74
	27	11718.6
	28	14150.5
	29	15900.8
	30	17250.9
	31	18420.3
	32	19442.4
	33	20310.8
	34	21062.6
	35	21696.2
	36	22213.7
	37	22728.2
	38	23186.1
	39	23572.7
	40	23853.9
	41	24040
	42	24290.3
	43	24577.1
	44	24822.4
	45	24935.1
	46	25109.7
	47	25300.6
	48	25424.5
	49	25568.8
	50	25693.7
A11, SYBR	Cycles	Fluorescence (R)
	1	4476
	2	4545.67
	3	4588.22
	4	4607.07
	5	4602.69
	6	4618.9
	7	4664.97
	8	4685.99
	9	4685.66
	10	4708.22
	11	4734.07
	12	4753.69
	13	4779.56
	14	4779.52
	15	4760.51
	16	4779.17
	17	4801.39
	18	4809.46
	19	4831.82
	20	4856.27
	21	4914.76
	22	5005.59
	23	5131.53
	24	5364.51
	25	5869.5
	26	6841.17
	27	8480.39
	28	10531.5
	29	12327.8
	30	13654.9
	31	14785.3
	32	15800.4
	33	16690.8
	34	17446.3
	35	18063.8
	36	18690.3
	37	19261.4
	38	19684.8
	39	20007.9
	40	20289
	41	20574.3
	42	20895.8
	43	21200.3
	44	21429.8
	45	21617.9
	46	21857
	47	22139
	48	22302.7
	49	22358.9
	50	22436.3
A12, SYBR	Cycles	Fluorescence (R)
	1	4145.5
	2	4203.83
	3	4242.28
	4	4265.43
	5	4282.81
	6	4298.94
	7	4303.98
	8	4289.33
	9	4274.44
	10	4290.15
	11	4319.72
	12	4341.24
	13	4361.75
	14	4369.25
	15	4362.42
	16	4359.81
	17	4363.6
	18	4353.2
	19	4369.4
	20	4408.47
	21	4440.16
	22	4497.72
	23	4647.57
	24	4954.19
	25	5506.06
	26	6504.69
	27	8141.9
	28	10155
	29	11889
	30	13147
	31	14213.3
	32	15161.4
	33	16000.1
	34	16702.4
	35	17284.8
	36	17833.3
	37	18318.4
	38	18718.1
	39	19030
	40	19336
	41	19633.7
	42	19851.6
	43	20040.2
	44	20251.1
	45	20410
	46	20560
	47	20674.3
	48	20781.4
	49	20920.5
	50	21025.2
B1, SYBR	Cycles	Fluorescence (R)
	1	4244.67
	2	4336.22
	3	4422.74
	4	4439.58
	5	4426.19
	6	4444.73
	7	4484.91
	8	4504.97
	9	4504.99
	10	4517
	11	4544.33
	12	4576.11
	13	4578.04
	14	4553.01
	15	4536.34
	16	4571.45
	17	4602.48
	18	4643.49
	19	4747.16
	20	4910.05
	21	5195.35
	22	5726.45
	23	6625.15
	24	8095.38
	25	10297.1
	26	12992.4
	27	15694.5
	28	17921.5
	29	19414.2
	30	20325.7
	31	20991.9
	32	21538.6
	33	21890.5
	34	22134.8
	35	22312.6
	36	22514.5
	37	22732.2
	38	22825.1
	39	22834
	40	22829.3
	41	22856.8
	42	22911.6
	43	22981.5
	44	22990.8
	45	22968.3
	46	23029.1
	47	23104
	48	23102.7
	49	23086.2
	50	23080.4
B2, SYBR	Cycles	Fluorescence (R)
	1	4576.83
	2	4573.28
	3	4582.43
	4	4605.48
	5	4613.83
	6	4608.61
	7	4596.54
	8	4580.18
	9	4556.39
	10	4557.13
	11	4591.04
	12	4637.68
	13	4656.23
	14	4646.74
	15	4622.58
	16	4636.53
	17	4700.18
	18	4772.06
	19	4871.69
	20	5056.56
	21	5422.52
	22	6093.84
	23	7300.95
	24	9225.32
	25	11946.1
	26	15392.7
	27	18902.2
	28	21700.7
	29	23568.6
	30	24762.5
	31	25636.8
	32	26306.9
	33	26778.6
	34	27161.9
	35	27422.3
	36	27660.4
	37	27959.8
	38	28103.9
	39	28167.3
	40	28212.1
	41	28245.7
	42	28374.2
	43	28497.7
	44	28425.2
	45	28446.4
	46	28564.8
	47	28570.9
	48	28610
	49	28575.7
	50	28492.7
B3, SYBR	Cycles	Fluorescence (R)
	1	4897
	2	4933.67
	3	4937.89
	4	4923.96
	5	4932.65
	6	4956.22
	7	4954.07
	8	4947.69
	9	4953.56
	10	4946.19
	11	4948.4
	12	4974.8
	13	4985.6
	14	4985.2
	15	4992.4
	16	5018.13
	17	5098.04
	18	5185.01
	19	5342
	20	5669.67
	21	6281.89
	22	7354.3
	23	9048.43
	24	11482.5
	25	14478.5
	26	17531.2
	27	20024.4
	28	21686.5
	29	22756.5
	30	23494.5
	31	24124.8
	32	24634.6
	33	24969.9
	34	25205
	35	25358.3
	36	25559.1
	37	25788.4
	38	25879.8
	39	25891.9
	40	26008
	41	26126
	42	26208.7
	43	26275.9
	44	26260.3
	45	26235.8
	46	26262.3
	47	26358.1
	48	26403
	49	26309.7
	50	26211.2
B4, SYBR	Cycles	Fluorescence (R)
	1	4556.5
	2	4591.17
	3	4587.06
	4	4575.35
	5	4574.78
	6	4569.93
	7	4599.31
	8	4604.1
	9	4577.37
	10	4594.79
	11	4616.93
	12	4628.64
	13	4645.88
	14	4650.29
	15	4638.1
	16	4619.37
	17	4637.79
	18	4651.93
	19	4648.98
	20	4679.33
	21	4689.44
	22	4717.48
	23	4809.49
	24	4961.5
	25	5281.17
	26	5912.06
	27	7019.35
	28	8899.12
	29	11764.4
	30	15015.5
	31	17637.5
	32	19459.8
	33	20861.9
	34	22007
	35	22959.7
	36	23761.6
	37	24443.2
	38	25020.7
	39	25467.2
	40	25872.4
	41	26302.1
	42	26686.7
	43	26994.6
	44	27226.5
	45	27401.2
	46	27612.1
	47	27794.7
	48	27909.6
	49	27997.9
	50	28065.8
B5, SYBR	Cycles	Fluorescence (R)
	1	4403.67
	2	4446.56
	3	4440.19
	4	4437.4
	5	4470.13
	6	4487.38
	7	4499.46
	8	4506.15
	9	4491.05
	10	4482.02
	11	4508.67
	12	4530.89
	13	4527.3
	14	4528.77
	15	4527.26
	16	4535.09
	17	4548.7
	18	4572.9
	19	4604.63
	20	4623.21
	21	4669.4
	22	4734.8
	23	4818.27
	24	4981.76
	25	5306.25
	26	5940.08
	27	7125.36
	28	9057.12
	29	11844.4
	30	14835.5
	31	17180.5
	32	18899.8
	33	20250.3
	34	21302.8
	35	22149.9
	36	22935.6
	37	23652.5
	38	24209.8
	39	24577.6
	40	24930.9
	41	25359
	42	25696.7
	43	25977.9
	44	26165.6
	45	26273.9
	46	26490.6
	47	26678.9
	48	26774.3
	49	26913.1
	50	27086.1
B6, SYBR	Cycles	Fluorescence (R)
	1	4577
	2	4636
	3	4653.67
	4	4650.89
	5	4649.63
	6	4658.21
	7	4648.4
	8	4651.8
	9	4676.93
	10	4669.31
	11	4654.1
	12	4661.7
	13	4658.9
	14	4655.97
	15	4656.32
	16	4657.44
	17	4678.48
	18	4689.49
	19	4663.5
	20	4671.83
	21	4728.28
	22	4795.09
	23	4879.7
	24	5046.57
	25	5398.52
	26	6053.51
	27	7266.17
	28	9258.06
	29	12077.7
	30	15075.2
	31	17397.7
	32	19041.6
	33	20354.9
	34	21412.3
	35	22290.1
	36	23067.4
	37	23773.5
	38	24331.8
	39	24718.9
	40	25095.3
	41	25481.8
	42	25831.6
	43	26083.2
	44	26220.7
	45	26397.2
	46	26621.1
	47	26790
	48	26906
	49	27011.3
	50	27146
B7, SYBR	Cycles	Fluorescence (R)
	1	5727.83
	2	5794.61
	3	5839.2
	4	5840.73
	5	5875.58
	6	5906.86
	7	5891.29
	8	5891.43
	9	5876.48
	10	5873.16
	11	5906.39
	12	5941.13
	13	5935.04
	14	5933.35
	15	5928.45
	16	5916.15
	17	5941.05
	18	5968.68
	19	5976.56
	20	5962.19
	21	6006.06
	22	6084.35
	23	6142.12
	24	6275.37
	25	6628.46
	26	7263.15
	27	8438.05
	28	10353
	29	12823
	30	15374
	31	17477.7
	32	19073.2
	33	20367.1
	34	21447.7
	35	22358.9
	36	23124.6
	37	23838.2
	38	24446.1
	39	24829
	40	25144
	41	25541.7
	42	25936.9
	43	26203
	44	26398.7
	45	26573.6
	46	26791.9
	47	27027.6
	48	27191.5
	49	27363.2
	50	27567
B8, SYBR	Cycles	Fluorescence (R)
	1	5931.5
	2	5970.83
	3	5965.61
	4	5948.2
	5	6027.73
	6	6138.58
	7	6175.19
	8	6198.4
	9	6167.13
	10	6129.71
	11	6158.57
	12	6154.52
	13	6133.84
	14	6166.61
	15	6169.87
	16	6133.62
	17	6148.21
	18	6166.74
	19	6130.91
	20	6108.3
	21	6173.77
	22	6240.92
	23	6314.97
	24	6490.32
	25	6834.44
	26	7511.81
	27	8760.94
	28	10694.3
	29	13164.4
	30	15599.8
	31	17556.3
	32	19076.1
	33	20305.7
	34	21296.6
	35	22104.5
	36	22868.2
	37	23588.1
	38	24160.7
	39	24472.2
	40	24740.7
	41	25117.9
	42	25478.3
	43	25730.1
	44	25901.7
	45	26118.2
	46	26385.1
	47	26582
	48	26686.7
	49	26708.2
	50	26700.4
B9, SYBR	Cycles	Fluorescence (R)
	1	5943.17
	2	5968.72
	3	5940.91
	4	5917.97
	5	5920.99
	6	5929.33
	7	5932.78
	8	5923.26
	9	5920.75
	10	5906.25
	11	5881.08
	12	5884.03
	13	5886.01
	14	5892.67
	15	5889.89
	16	5858.63
	17	5867.88
	18	5884.63
	19	5874.88
	20	5878.96
	21	5908.65
	22	5940.55
	23	5991.18
	24	6125.39
	25	6420.8
	26	6938.27
	27	7932.09
	28	9613.7
	29	11892.9
	30	14410.3
	31	16643.1
	32	18352.7
	33	19668.2
	34	20715.1
	35	21571.7
	36	22394.2
	37	23092.1
	38	23635.7
	39	24067.2
	40	24390.7
	41	24732.6
	42	25132.2
	43	25462.4
	44	25648.8
	45	25826.3
	46	26037.4
	47	26338.5
	48	26536.8
	49	26507.6
	50	26492.7
B10, SYBR	Cycles	Fluorescence (R)
	1	4875.83
	2	4901.61
	3	4913.2
	4	4928.4
	5	4943.47
	6	4960.82
	7	4967.61
	8	4958.54
	9	4943.51
	10	4948.84
	11	4971.61
	12	4991.87
	13	4975.62
	14	4939.87
	15	4951.29
	16	4977.43
	17	4988.14
	18	5004.38
	19	5019.79
	20	5066.26
	21	5170.09
	22	5387.36
	23	5755.12
	24	6422.04
	25	7701.35
	26	9831.78
	27	12597.3
	28	15116.1
	29	16903.7
	30	18351.2
	31	19695.4
	32	20869.1
	33	21841
	34	22564.7
	35	23178.9
	36	23860
	37	24453.7
	38	24868.6
	39	25191.9
	40	25465.6
	41	25770.2
	42	26144.7
	43	26415.6
	44	26676.5
	45	26900.8
	46	27018.9
	47	27233.3
	48	27402.4
	49	27436.8
	50	27454.2
B11, SYBR	Cycles	Fluorescence (R)
	1	4566.83
	2	4609.61
	3	4617.54
	4	4609.85
	5	4600.28
	6	4597.76
	7	4624.25
	8	4633.42
	9	4630.47
	10	4635.16
	11	4644.05
	12	4656.68
	13	4656.23
	14	4634.41
	15	4609.47
	16	4606.82
	17	4628.94
	18	4636.65
	19	4638.88
	20	4685.63
	21	4758.88
	22	4895.63
	23	5130.54
	24	5533.18
	25	6347.06
	26	7840.69
	27	10264.6
	28	13198.2
	29	15675.4
	30	17488.1
	31	19012.7
	32	20422.6
	33	21686.9
	34	22666
	35	23380.7
	36	24128.6
	37	24832.9
	38	25411.6
	39	25830.9
	40	26135.3
	41	26546.1
	42	26984.4
	43	27311.8
	44	27546.6
	45	27726.2
	46	27916.4
	47	28152.1
	48	28350
	49	28429
	50	28456.5
B12, SYBR	Cycles	Fluorescence (R)
	1	4319.17
	2	4385.06
	3	4398.02
	4	4407.34
	5	4429.78
	6	4422.26
	7	4428.09
	8	4448.03
	9	4441.01
	10	4438.34
	11	4438.45
	12	4443.15
	13	4458.72
	14	4460.24
	15	4442.75
	16	4457.25
	17	4479.08
	18	4479.69
	19	4493.23
	20	4526.08
	21	4582.03
	22	4697.01
	23	4918.67
	24	5317.22
	25	6018.07
	26	7268.36
	27	9240.79
	28	11386.3
	29	13028.8
	30	14225.9
	31	15333.6
	32	16424.2
	33	17328.7
	34	18046.6
	35	18604.5
	36	19169.2
	37	19717.7
	38	20079.2
	39	20363.4
	40	20654.5
	41	20959.5
	42	21309.8
	43	21582.9
	44	21757.6
	45	21896.2
	46	22056.4
	47	22230.8
	48	22380.6
	49	22480.2
	50	22521.6
C1, SYBR	Cycles	Fluorescence (R)
	1	4271.5
	2	4329.17
	3	4332.06
	4	4323.69
	5	4345.23
	6	4368.74
	7	4381.91
	8	4389.97
	9	4401.66
	10	4413.55
	11	4413.85
	12	4410.62
	13	4407.54
	14	4404.18
	15	4417.39
	16	4434.13
	17	4467.04
	18	4508.01
	19	4585
	20	4751.33
	21	5029.78
	22	5528.26
	23	6398.42
	24	7837.47
	25	9987.49
	26	12730.8
	27	15557.3
	28	17842.8
	29	19308.9
	30	20358
	31	21226.3
	32	21774.1
	33	22132
	34	22433
	35	22681.7
	36	22876.6
	37	23098.9
	38	23287
	39	23384.3
	40	23357.4
	41	23399.1
	42	23548
	43	23546
	44	23561
	45	23611.7
	46	23629.9
	47	23675.6
	48	23715.5
	49	23687.5
	50	23623.2
C2, SYBR	Cycles	Fluorescence (R)
	1	4530.5
	2	4566.5
	3	4572.17
	4	4582.72
	5	4594.91
	6	4606.3
	7	4604.1
	8	4604.03
	9	4593.01
	10	4576.67
	11	4595.56
	12	4606.52
	13	4590.17
	14	4601.06
	15	4628.35
	16	4638.45
	17	4677.48
	18	4716.16
	19	4771.05
	20	4959.02
	21	5298.34
	22	5899.45
	23	6947.82
	24	8634.61
	25	11148.5
	26	14363.8
	27	17728.3
	28	20489.4
	29	22373.1
	30	23667.7
	31	24558.6
	32	25235.2
	33	25736.7
	34	26068.2
	35	26321.4
	36	26587.8
	37	26814.3
	38	26853.4
	39	26935.8
	40	27073.6
	41	27180.2
	42	27317.1
	43	27390.4
	44	27412.5
	45	27454.2
	46	27458.7
	47	27486.6
	48	27560.5
	49	27535.8
	50	27476.2
C3, SYBR	Cycles	Fluorescence (R)
	1	4997.83
	2	5075.28
	3	5092.09
	4	5097.03
	5	5095.68
	6	5104.23
	7	5123.08
	8	5097.03
	9	5084.01
	10	5088
	11	5083.67
	12	5098.56
	13	5109.52
	14	5125.84
	15	5130.61
	16	5152.2
	17	5217.07
	18	5315.36
	19	5499.12
	20	5861.04
	21	6477.68
	22	7562.89
	23	9373.96
	24	12035
	25	15431
	26	19089
	27	22250.3
	28	24349.8
	29	25676.3
	30	26639.4
	31	27388.1
	32	28005
	33	28410.3
	34	28609.8
	35	28778.9
	36	28952.6
	37	29116.9
	38	29229.3
	39	29293.1
	40	29407.4
	41	29517.5
	42	29663.5
	43	29741.8
	44	29607.9
	45	29548.3
	46	29641.4
	47	29715.8
	48	29780.9
	49	29768
	50	29716
C4, SYBR	Cycles	Fluorescence (R)
	1	4640.17
	2	4657.06
	3	4669.69
	4	4651.23
	5	4643.41
	6	4670.14
	7	4680.05
	8	4687.35
	9	4689.12
	10	4690.71
	11	4703.24
	12	4712.08
	13	4722.36
	14	4704.45
	15	4678.82
	16	4694.94
	17	4737.31
	18	4752.1
	19	4730.7
	20	4727.57
	21	4774.52
	22	4842.17
	23	4926.06
	24	5081.02
	25	5413.01
	26	6083.67
	27	7265.89
	28	9251.3
	29	12199.1
	30	15509.4
	31	18208.8
	32	20159.9
	33	21664.3
	34	22798.8
	35	23700.9
	36	24590.3
	37	25419.1
	38	25980
	39	26413
	40	26861
	41	27281
	42	27610
	43	27941.3
	44	28212.8
	45	28323.6
	46	28534.9
	47	28837.3
	48	29049.4
	49	29131.5
	50	29178.9
C5, SYBR	Cycles	Fluorescence (R)
	1	4499
	2	4534
	3	4570.33
	4	4571.44
	5	4553.15
	6	4591.05
	7	4667.68
	8	4700.56
	9	4717.52
	10	4726.84
	11	4740.28
	12	4743.76
	13	4715.92
	14	4708.64
	15	4717.21
	16	4730.74
	17	4735.91
	18	4734.3
	19	4724.1
	20	4712.03
	21	4748.01
	22	4815
	23	4906.33
	24	5077.44
	25	5412.15
	26	6051.05
	27	7226.68
	28	9212.56
	29	12157.5
	30	15473.8
	31	18167.9
	32	20063.3
	33	21512.1
	34	22679.7
	35	23624.9
	36	24546.3
	37	25372.4
	38	25945.5
	39	26381.8
	40	26798.9
	41	27266.6
	42	27687.2
	43	28023.4
	44	28237.5
	45	28441.5
	46	28717.5
	47	28918.2
	48	29044.1
	49	29139
	50	29235.1
C6, SYBR	Cycles	Fluorescence (R)
	1	4618.17
	2	4679.39
	3	4694.8
	4	4682.27
	5	4682.42
	6	4696.81
	7	4722.94
	8	4714.31
	9	4695.44
	10	4698.15
	11	4678.05
	12	4688.68
	13	4716.89
	14	4719.63
	15	4725.21
	16	4718.74
	17	4707.91
	18	4718.3
	19	4719.43
	20	4727.81
	21	4766.27
	22	4833.76
	23	4921.92
	24	5094.97
	25	5461.32
	26	6138.77
	27	7359.59
	28	9429.53
	29	12469.8
	30	15767.9
	31	18311.3
	32	20023.8
	33	21362.3
	34	22463.4
	35	23370.1
	36	24282
	37	25033
	38	25590.3
	39	26021.8
	40	26407.3
	41	26812.4
	42	27191.8
	43	27507.3
	44	27739.8
	45	27979.3
	46	28195.8
	47	28356.9
	48	28428.3
	49	28513.1
	50	28622.4
C7, SYBR	Cycles	Fluorescence (R)
	1	5685.83
	2	5715.61
	3	5744.54
	4	5770.18
	5	5770.39
	6	5770.8
	7	5804.93
	8	5822.31
	9	5792.77
	10	5774.59
	11	5802.2
	12	5834.07
	13	5835.02
	14	5840.01
	15	5850.67
	16	5869.56
	17	5876.52
	18	5855.84
	19	5856.95
	20	5887.98
	21	5908.33
	22	5945.78
	23	6033.59
	24	6183.2
	25	6491.4
	26	7075.47
	27	8096.49
	28	9724.5
	29	12024.8
	30	14512.3
	31	16662.4
	32	18384.5
	33	19738.2
	34	20851.4
	35	21759.1
	36	22541.7
	37	23268.2
	38	23845.4
	39	24206.5
	40	24554.2
	41	24959.4
	42	25296.5
	43	25547.8
	44	25807.6
	45	26033.9
	46	26200
	47	26398
	48	26604
	49	26739
	50	26840.5
C8, SYBR	Cycles	Fluorescence (R)
	1	5816.5
	2	5860.5
	3	5864.83
	4	5836.94
	5	5820.65
	6	5835.55
	7	5830.85
	8	5826.28
	9	5851.09
	10	5847.7
	11	5858.23
	12	5897.41
	13	5912.47
	14	5911.82
	15	5913.61
	16	5901.87
	17	5923.29
	18	5933.43
	19	5930.81
	20	5940.27
	21	5949.42
	22	5998.14
	23	6094.71
	24	6251.9
	25	6585.3
	26	7258.77
	27	8453.59
	28	10338.5
	29	12873.8
	30	15469.9
	31	17647
	32	19388.3
	33	20765.4
	34	21884.1
	35	22834
	36	23673
	37	24387
	38	24894.7
	39	25290.6
	40	25732.9
	41	26132.6
	42	26452.9
	43	26691.6
	44	26891.5
	45	27090.2
	46	27296.1
	47	27489.4
	48	27633.1
	49	27718.7
	50	27789.8
C9, SYBR	Cycles	Fluorescence (R)
	1	6389.83
	2	6384.61
	3	6349.87
	4	6356.62
	5	6385.21
	6	6381.74
	7	6356.58
	8	6343.86
	9	6341.29
	10	6325.43
	11	6316.48
	12	6325.83
	13	6323.28
	14	6307.09
	15	6309.03
	16	6308.01
	17	6316.67
	18	6312.22
	19	6280.41
	20	6296.14
	21	6339.38
	22	6375.79
	23	6440.26
	24	6558.75
	25	6836.58
	26	7414.53
	27	8433.51
	28	10101.5
	29	12476.2
	30	15036.4
	31	17277.8
	32	19119.9
	33	20569.6
	34	21689.9
	35	22674.3
	36	23573.1
	37	24264
	38	24798
	39	25272.3
	40	25667.8
	41	26037.3
	42	26411.4
	43	26707.8
	44	26887.3
	45	27066.1
	46	27271
	47	27449
	48	27635
	49	27809
	50	27989
C10, SYBR	Cycles	Fluorescence (R)
	1	4767
	2	4903
	3	4949.67
	4	4924.22
	5	4921.41
	6	4953.8
	7	4986.93
	8	5011.98
	9	4993.33
	10	4987.11
	11	4976.7
	12	4973.9
	13	4999.97
	14	5005.99
	15	5010.66
	16	5017.89
	17	5001.63
	18	5005.88
	19	5046.63
	20	5105.54
	21	5203.18
	22	5408.73
	23	5766.24
	24	6378.75
	25	7574.92
	26	9639.64
	27	12442.5
	28	15104.8
	29	17036.6
	30	18510.9
	31	19840
	32	21062.3
	33	22052.1
	34	22874
	35	23619.3
	36	24281.8
	37	24886.6
	38	25395.9
	39	25755.6
	40	26047.9
	41	26350.3
	42	26688.8
	43	26993.9
	44	27139.3
	45	27289.4
	46	27520.5
	47	27757.5
	48	27923.2
	49	27978.1
	50	28042.8
C11, SYBR	Cycles	Fluorescence (R)
	1	4616.83
	2	4643.28
	3	4658.43
	4	4672.48
	5	4664.49
	6	4659.5
	7	4656.5
	8	4640.17
	9	4665.06
	10	4683.69
	11	4674.56
	12	4687.19
	13	4715.4
	14	4713.8
	15	4683.93
	16	4671.64
	17	4688.55
	18	4698.85
	19	4697.28
	20	4711.76
	21	4750.25
	22	4861.42
	23	5072.47
	24	5431.16
	25	6130.39
	26	7431.13
	27	9576.71
	28	12404.2
	29	15116.1
	30	17144.4
	31	18748.5
	32	20208.5
	33	21459.8
	34	22445.6
	35	23299.5
	36	24138.5
	37	24827.8
	38	25353.6
	39	25812.9
	40	26246
	41	26708.3
	42	27074.8
	43	27359.6
	44	27587.9
	45	27750.3
	46	27928.1
	47	28140.7
	48	28337.2
	49	28466.7
	50	28601.9
C12, SYBR	Cycles	Fluorescence (R)
	1	4308
	2	4360.67
	3	4394.22
	4	4417.41
	5	4411.47
	6	4399.82
	7	4409.27
	8	4424.09
	9	4417.36
	10	4421.79
	11	4444.93
	12	4440.98
	13	4419.99
	14	4405.66
	15	4411.89
	16	4445.63
	17	4487.21
	18	4492.74
	19	4457.91
	20	4457.97
	21	4519.32
	22	4630.77
	23	4803.59
	24	5115.53
	25	5697.84
	26	6814.95
	27	8666.32
	28	10950.8
	29	12981.6
	30	14463.9
	31	15705
	32	16810.3
	33	17719.8
	34	18565.3
	35	19324.1
	36	19956.7
	37	20528.2
	38	20963.4
	39	21320.5
	40	21669.5
	41	21976.8
	42	22319.3
	43	22599.4
	44	22735.1
	45	22917
	46	23142.3
	47	23351.1
	48	23541.7
	49	23632.6
	50	23699.1
D1, SYBR	Cycles	Fluorescence (R)
	1	5028
	2	5150
	3	5225.33
	4	5273.78
	5	5331.26
	6	5363.09
	7	5376.03
	8	5382.68
	9	5395.56
	10	5427.52
	11	5426.51
	12	5434.84
	13	5460.28
	14	5426.43
	15	5405.81
	16	5428.6
	17	5444.87
	18	5494.96
	19	5586.65
	20	5708.88
	21	5950.63
	22	6467.88
	23	7302.63
	24	8584.21
	25	10521.4
	26	13077.8
	27	15784.9
	28	17924.6
	29	19323.5
	30	20303.2
	31	21065.7
	32	21637.6
	33	21988.5
	34	22253.8
	35	22499.9
	36	22691.6
	37	22843.5
	38	22908.5
	39	22970.2
	40	23093.7
	41	23178.2
	42	23245.7
	43	23357.2
	44	23333.1
	45	23283.4
	46	23341.1
	47	23416.7
	48	23457.9
	49	23387.3
	50	23296.9
D2, SYBR	Cycles	Fluorescence (R)
	1	4505.67
	2	4559.89
	3	4581.3
	4	4594.43
	5	4605.81
	6	4602.27
	7	4601.76
	8	4616.92
	9	4600.64
	10	4580.55
	11	4601.85
	12	4605.62
	13	4599.87
	14	4593.29
	15	4590.43
	16	4617.14
	17	4653.38
	18	4717.46
	19	4793.82
	20	4950.61
	21	5307.54
	22	5922.85
	23	6966.62
	24	8669.21
	25	11165.1
	26	14312.4
	27	17550.5
	28	20165.5
	29	21925.5
	30	23066.8
	31	23911.3
	32	24567.4
	33	25041.5
	34	25369.2
	35	25623.1
	36	25890
	37	26123.3
	38	26281.4
	39	26289.1
	40	26300.4
	41	26433.1
	42	26562
	43	26653.3
	44	26703.1
	45	26723.7
	46	26724.2
	47	26720.1
	48	26791.4
	49	26826.1
	50	26798.4
D3, SYBR	Cycles	Fluorescence (R)
	1	4784.83
	2	4850.28
	3	4893.09
	4	4933.03
	5	4940.34
	6	4940.45
	7	4975.82
	8	5029.61
	9	5062.54
	10	5081.18
	11	5104.73
	12	5127.58
	13	5154.53
	14	5157.18
	15	5160.06
	16	5182.69
	17	5242.23
	18	5349.41
	19	5546.14
	20	5904.05
	21	6551.68
	22	7717.89
	23	9620.96
	24	12378.7
	25	15851.6
	26	19484.9
	27	22483.6
	28	24463.9
	29	25719.3
	30	26661.1
	31	27388
	32	27892
	33	28290.7
	34	28561.6
	35	28754.5
	36	28927.8
	37	29131.6
	38	29288.5
	39	29361.8
	40	29439.9
	41	29526
	42	29651.3
	43	29720.8
	44	29677.9
	45	29632.6
	46	29637.2
	47	29706.1
	48	29713.7
	49	29685.9
	50	29741.3
D4, SYBR	Cycles	Fluorescence (R)
	1	4435.83
	2	4508.28
	3	4580.76
	4	4639.25
	5	4685.08
	6	4724.69
	7	4735.9
	8	4724.3
	9	4706.43
[truncated: 2,897 more rows]

## Sheet: Plate3-4
Amplification Plots
A1, SYBR	Cycles	Fluorescence (R)
	1	4101
	2	4101.33
	3	4096.78
	4	4122.59
	5	4134.53
	6	4097.18
	7	4068.06
	8	4090.02
	9	4122.67
	10	4139.89
	11	4132.3
	12	4119.77
	13	4114.92
	14	4126.64
	15	4152.21
	16	4156.07
	17	4160.36
	18	4159.45
	19	4152.82
	20	4164.27
	21	4162.09
	22	4169.7
	23	4192.23
	24	4211.08
	25	4241.36
	26	4294.12
	27	4388.37
	28	4612.12
	29	4996.37
	30	5605.79
	31	6606.26
	32	8067.75
	33	10035.6
	34	12233.9
	35	14098.3
	36	15342.1
	37	16156
	38	16789
	39	17220.7
	40	17505.9
	41	17718.6
	42	17903.2
	43	18114.4
	44	18241.8
	45	18291.9
	46	18359
	47	18425.3
	48	18494.4
	49	18543.5
	50	18570.2
A2, SYBR	Cycles	Fluorescence (R)
	1	4266.83
	2	4311.61
	3	4322.87
	4	4312.62
	5	4322.87
	6	4330.29
	7	4328.76
	8	4339.59
	9	4363.53
	10	4357.18
	11	4337.73
	12	4348.58
	13	4355.19
	14	4355.06
	15	4353.02
	16	4347.34
	17	4372.11
	18	4425.7
	19	4497.23
	20	4621.41
	21	4850.14
	22	5214.38
	23	5847.13
	24	6922.38
	25	8551.79
	26	10570.9
	27	12617
	28	14345.7
	29	15557.2
	30	16333.7
	31	16817.2
	32	17171.1
	33	17464.4
	34	17678.8
	35	17830.9
	36	17903
	37	17994.7
	38	18150.2
	39	18294.7
	40	18324.6
	41	18284.5
	42	18291.2
	43	18365.1
	44	18417.7
	45	18358.2
	46	18326.1
	47	18342.4
	48	18404.8
	49	18473.9
	50	18508.6
A3, SYBR	Cycles	Fluorescence (R)
	1	4370.33
	2	4370.78
	3	4400.26
	4	4426.42
	5	4424.14
	6	4400.71
	7	4376.57
	8	4373.52
	9	4385.17
	10	4363.72
	11	4360.91
	12	4388.3
	13	4402.43
	14	4394.81
	15	4390.27
	16	4405.76
	17	4434.92
	18	4492.31
	19	4594.1
	20	4753.7
	21	5016.57
	22	5510.52
	23	6400.51
	24	7863.5
	25	9961.83
	26	12557.6
	27	15167.5
	28	17323.2
	29	18842.7
	30	19763.6
	31	20341.2
	32	20811.4
	33	21187.8
	34	21493.6
	35	21701.9
	36	21794.6
	37	21891.5
	38	22023.5
	39	22160.5
	40	22207.8
	41	22192.3
	42	22195.1
	43	22232.7
	44	22289.9
	45	22313.6
	46	22298.5
	47	22281.8
	48	22299.9
	49	22341.6
	50	22375.9
A4, SYBR	Cycles	Fluorescence (R)
	1	4558.5
	2	4626.83
	3	4644.61
	4	4624.54
	5	4612.51
	6	4602.17
	7	4600.06
	8	4628.69
	9	4672.9
	10	4672.97
	11	4635.66
	12	4604.22
	13	4606.07
	14	4644.36
	15	4662.45
	16	4652.15
	17	4649.05
	18	4677.68
	19	4704.23
	20	4702.74
	21	4699.91
	22	4704.64
	23	4768.55
	24	4938.18
	25	5217.73
	26	5691.24
	27	6622.41
	28	8212.47
	29	10410.8
	30	12674.6
	31	14356.5
	32	15498.8
	33	16444.6
	34	17229.5
	35	17820.5
	36	18243.5
	37	18647.2
	38	19066.1
	39	19396.4
	40	19646.8
	41	19880.6
	42	20054.2
	43	20233.4
	44	20416.5
	45	20516.5
	46	20603.2
	47	20672.4
	48	20799.5
	49	20920.8
	50	21006.3
A5, SYBR	Cycles	Fluorescence (R)
	1	4306.33
	2	4298.78
	3	4291.59
	4	4314.53
	5	4313.18
	6	4305.06
	7	4316.02
	8	4334.67
	9	4352.56
	10	4356.52
	11	4327.17
	12	4312.06
	13	4356.35
	14	4368.78
	15	4357.93
	16	4357.31
	17	4354.44
	18	4378.48
	19	4394.16
	20	4394.72
	21	4389.24
	22	4424.75
	23	4529.58
	24	4701.86
	25	4957.29
	26	5494.1
	27	6509.03
	28	8116.34
	29	10393.1
	30	12809.4
	31	14632.1
	32	15856.4
	33	16829.8
	34	17626.6
	35	18215.5
	36	18697.5
	37	19161.5
	38	19593.8
	39	19972.6
	40	20245.5
	41	20420.8
	42	20563.6
	43	20705.5
	44	20832.2
	45	21001.1
	46	21170.7
	47	21293.2
	48	21445.4
	49	21594.8
	50	21735.2
A6, SYBR	Cycles	Fluorescence (R)
	1	4560.83
	2	4570.28
	3	4567.09
	4	4587.7
	5	4590.23
	6	4568.08
	7	4578.03
	8	4613.34
	9	4628.45
	10	4628.48
	11	4624.49
	12	4620.16
	13	4627.72
	14	4661.24
	15	4668.75
	16	4633.92
	17	4628.64
	18	4638.55
	19	4647.85
	20	4657.28
	21	4661.43
	22	4716.81
	23	4828.27
	24	5004.42
	25	5318.47
	26	5872.82
	27	6892.94
	28	8586.98
	29	10903.7
	30	13232.9
	31	14889.6
	32	15978.2
	33	16867.1
	34	17642
	35	18240.3
	36	18686.8
	37	19174.3
	38	19641.8
	39	19921.3
	40	20109.4
	41	20317.1
	42	20513
	43	20724.7
	44	20893.2
	45	21009.7
	46	21125.2
	47	21249.1
	48	21426.7
	49	21513.6
	50	21552.6
A7, SYBR	Cycles	Fluorescence (R)
	1	5412
	2	5425.33
	3	5428.44
	4	5406.15
	5	5400.05
	6	5390.35
	7	5378.78
	8	5381.26
	9	5367.75
	10	5368.92
	11	5375.97
	12	5351.66
	13	5328.89
	14	5340.3
	15	5358.43
	16	5351.48
	17	5372.83
	18	5392.94
	19	5392.31
	20	5381.1
	21	5351.7
	22	5392.57
	23	5491.52
	24	5660.51
	25	5926.84
	26	6391.28
	27	7307.76
	28	8786.59
	29	10609.2
	30	12349.1
	31	13723
	32	14781.3
	33	15657.4
	34	16370.5
	35	16930.5
	36	17278.2
	37	17583.4
	38	17957.8
	39	18286.3
	40	18547.8
	41	18688.3
	42	18839.1
	43	19017.7
	44	19156.2
	45	19270.1
	46	19342.7
	47	19457.9
	48	19569
	49	19666.7
	50	19795.7
A8, SYBR	Cycles	Fluorescence (R)
	1	5474.67
	2	5503.56
	3	5520.52
	4	5557.84
	5	5572.28
	6	5539.43
	7	5550.14
	8	5590.05
	9	5613.35
	10	5586.12
	11	5548.71
	12	5567.57
	13	5571.86
	14	5586.29
	15	5586.76
	16	5548.59
	17	5528.53
	18	5547.84
	19	5575.95
	20	5576.65
	21	5596.55
	22	5642.52
	23	5695.51
	24	5848.17
	25	6142.72
	26	6637.24
	27	7546.08
	28	8924.69
	29	10610.9
	30	12295.6
	31	13655.5
	32	14698.2
	33	15617.4
	34	16391.8
	35	16985.9
	36	17439
	37	17836.3
	38	18265.4
	39	18618.1
	40	18876.4
	41	19104.5
	42	19265.5
	43	19436.5
	44	19647.2
	45	19809.7
	46	19872.2
	47	19932.1
	48	20089.7
	49	20220.2
	50	20317.4
A9, SYBR	Cycles	Fluorescence (R)
	1	5428
	2	5446.67
	3	5460.22
	4	5458.74
	5	5465.58
	6	5452.86
	7	5439.29
	8	5439.76
	9	5425.25
	10	5418.42
	11	5417.81
	12	5412.27
	13	5424.09
	14	5435.7
	15	5413.23
	16	5398.08
	17	5402.69
	18	5408.56
	19	5430.85
	20	5450.62
	21	5431.21
	22	5451.07
	23	5537.02
	24	5680.34
	25	5932.78
	26	6421.93
	27	7330.98
	28	8727.66
	29	10583.2
	30	12510.4
	31	14024.5
	32	15148.8
	33	16111.9
	34	16893.6
	35	17471.9
	36	17972.3
	37	18430.4
	38	18813.8
	39	19124.6
	40	19384.9
	41	19586.6
	42	19708.9
	43	19815
	44	19996.3
	45	20164.8
	46	20239.9
	47	20346.6
	48	20520.9
	49	20580.6
	50	20585.2
A10, SYBR	Cycles	Fluorescence (R)
	1	4318.67
	2	4359.89
	3	4404.96
	4	4432.32
	5	4430.11
	6	4422.37
	7	4427.12
	8	4432.71
	9	4433.57
	10	4436.19
	11	4442.73
	12	4447.91
	13	4461.97
	14	4463.32
	15	4482.77
	16	4484.26
	17	4465.75
	18	4477.92
	19	4489.31
	20	4521.1
	21	4595.7
	22	4747.23
	23	5005.41
	24	5487.14
	25	6391.05
	26	7788.35
	27	9555.12
	28	11177.7
	29	12359.9
	30	13287.6
	31	13987.5
	32	14619.2
	33	15292.7
	34	15812.2
	35	16181.7
	36	16487.6
	37	16829.5
	38	17122.2
	39	17353.1
	40	17589.7
	41	17735.6
	42	17872.9
	43	18072.3
	44	18218.4
	45	18271.8
	46	18294.9
	47	18410.6
	48	18627.9
	49	18741.3
	50	18806.9
A11, SYBR	Cycles	Fluorescence (R)
	1	4054.5
	2	4105.17
	3	4139.06
	4	4166.35
	5	4186.12
	6	4185.71
	7	4198.24
	8	4214.75
	9	4236.58
	10	4234.86
	11	4208.29
	12	4219.1
	13	4256.7
	14	4258.57
	15	4238.86
	16	4224.95
	17	4217.65
	18	4226.55
	19	4231.18
	20	4263.39
	21	4297.8
	22	4351.93
	23	4501.98
	24	4777.66
	25	5265.89
	26	6114.3
	27	7528.77
	28	9310.59
	29	10932.9
	30	12132.6
	31	13017.5
	32	13776.8
	33	14495.9
	34	15114.3
	35	15631.4
	36	16068.1
	37	16418.4
	38	16741.5
	39	17036.2
	40	17334.1
	41	17561.4
	42	17775.1
	43	17965.4
	44	18104.5
	45	18232.8
	46	18348.3
	47	18473.4
	48	18631.1
	49	18762.4
	50	18840.3
A12, SYBR	Cycles	Fluorescence (R)
	1	3988.5
	2	4052.83
	3	4111.28
	4	4165.09
	5	4197.03
	6	4206.68
	7	4217.23
	8	4232.08
	9	4244.36
	10	4250.45
	11	4240.82
	12	4247.94
	13	4288.31
	14	4325.44
	15	4328.48
	16	4311.16
	17	4310.39
	18	4323.8
	19	4321.27
	20	4328.09
	21	4341.7
	22	4416.23
	23	4593.74
	24	4860.25
	25	5303.75
	26	6106.58
	27	7400.86
	28	8903.62
	29	10121.5
	30	10994.2
	31	11728.7
	32	12340.2
	33	12964.1
	34	13582.7
	35	14052.2
	36	14459.7
	37	14789.2
	38	15049.1
	39	15300.7
	40	15520.6
	41	15667.9
	42	15816.3
	43	15968.4
	44	16087.1
	45	16133
	46	16255
	47	16450.3
	48	16555.1
	49	16682.4
	50	16826.8
B1, SYBR	Cycles	Fluorescence (R)
	1	4068.67
	2	4094.89
	3	4116.3
	4	4143.1
	5	4158.03
	6	4142.01
	7	4148
	8	4156
	9	4146.33
	10	4145.44
	11	4127.81
	12	4123.27
	13	4147.42
	14	4157.81
	15	4157.94
	16	4167.31
	17	4182.77
	18	4198.92
	19	4208.64
	20	4213.55
	21	4203.85
	22	4179.62
	23	4177.87
	24	4192.62
	25	4208.54
	26	4267.85
	27	4370.95
	28	4521.98
	29	4817.66
	30	5357.89
	31	6242.3
	32	7637.1
	33	9620.7
	34	11890.9
	35	13995
	36	15565.3
	37	16596.1
	38	17362.7
	39	17882.2
	40	18209.1
	41	18420.7
	42	18603.2
	43	18812.1
	44	18984.7
	45	19121.2
	46	19175.7
	47	19179.6
	48	19193.9
	49	19270
	50	19379.7
B2, SYBR	Cycles	Fluorescence (R)
	1	4336.17
	2	4375.72
	3	4411.24
	4	4435.75
	5	4450.92
	6	4443.31
	7	4439.44
	8	4452.15
	9	4455.05
	10	4456.02
	11	4459.34
	12	4442.11
	13	4445.04
	14	4472.68
	15	4491.23
	16	4504.41
	17	4542.14
	18	4602.05
	19	4712.02
	20	4899.01
	21	5231.34
	22	5832.78
	23	6832.26
	24	8397.75
	25	10579.9
	26	13084.6
	27	15411.5
	28	17167.8
	29	18313.9
	30	19083.6
	31	19582.2
	32	19902.7
	33	20233.9
	34	20461.6
	35	20612.2
	36	20706.7
	37	20753.6
	38	20836.2
	39	20919.7
	40	21040.6
	41	21006.2
	42	20961.7
	43	21077.2
	44	21145.1
	45	21138.7
	46	21090.9
	47	21100.6
	48	21173.5
	49	21204.2
	50	21244
B3, SYBR	Cycles	Fluorescence (R)
	1	4260.5
	2	4284.17
	3	4293.06
	4	4292.35
	5	4340.78
	6	4393.59
	7	4405.86
	8	4432.29
	9	4461.76
	10	4486.25
	11	4498.08
	12	4487.69
	13	4482.9
	14	4504.97
	15	4517.66
	16	4532.22
	17	4556.41
	18	4602.47
	19	4715.16
	20	4910.39
	21	5264.13
	22	5892.38
	23	6992.13
	24	8726.38
	25	11113.8
	26	13799.3
	27	16302.8
	28	18207.3
	29	19458.1
	30	20327.7
	31	20910.9
	32	21261.6
	33	21580.2
	34	21899.7
	35	22081.2
	36	22183.4
	37	22305.5
	38	22380.5
	39	22406.2
	40	22467.1
	41	22487.4
	42	22515.5
	43	22574.8
	44	22634.6
	45	22642.9
	46	22594
	47	22591.7
	48	22587.9
	49	22595.3
	50	22632.4
B4, SYBR	Cycles	Fluorescence (R)
	1	4324.17
	2	4359.39
	3	4400.13
	4	4430.04
	5	4416.35
	6	4410.45
	7	4436.15
	8	4447.05
	9	4452.02
	10	4460.34
	11	4457.78
	12	4439.26
	13	4454.42
	14	4476.47
	15	4484.49
	16	4485.83
	17	4461.28
	18	4453.76
	19	4456.25
	20	4460.75
	21	4498.92
	22	4560.31
	23	4660.1
	24	4884.37
	25	5282.46
	26	5991.49
	27	7250.83
	28	9201.94
	29	11604.3
	30	13740.8
	31	15226.3
	32	16281.8
	33	17139.3
	34	17904.1
	35	18513.4
	36	18937.1
	37	19316.4
	38	19698.1
	39	19965
	40	20203
	41	20418.3
	42	20534.1
	43	20715.7
	44	20889.2
	45	20945.1
	46	21030
	47	21183
	48	21309.3
	49	21377.1
	50	21434.7
B5, SYBR	Cycles	Fluorescence (R)
	1	4296.83
	2	4329.61
	3	4360.2
	4	4370.4
	5	4380.8
	6	4385.93
	7	4387.98
	8	4404.33
	9	4426.44
	10	4422.48
	11	4388.16
	12	4390.72
	13	4421.91
	14	4430.97
	15	4442.32
	16	4431.77
	17	4419.26
	18	4442.09
	19	4475.36
	20	4492.79
	21	4508.6
	22	4545.2
	23	4644.73
	24	4890.24
	25	5291.41
	26	5978.47
	27	7215.49
	28	9138.5
	29	11512.2
	30	13663.4
	31	15134.5
	32	16177.8
	33	17071.6
	34	17805.2
	35	18385.7
	36	18838.2
	37	19187.1
	38	19551
	39	19913.7
	40	20229.2
	41	20462.1
	42	20628.7
	43	20784.2
	44	20907.4
	45	21015.5
	46	21100.8
	47	21150.9
	48	21233.3
	49	21345.8
	50	21430.4
B6, SYBR	Cycles	Fluorescence (R)
	1	4382.83
	2	4423.28
	3	4440.43
	4	4452.81
	5	4445.6
	6	4442.2
	7	4451.07
	8	4464.36
	9	4481.79
	10	4488.93
	11	4491.64
	12	4493.55
	13	4490.52
	14	4510.51
	15	4537.84
	16	4550.28
	17	4520.09
	18	4513.36
	19	4561.45
	20	4589.15
	21	4599.05
	22	4644.02
	23	4771.01
	24	5012.67
	25	5426.56
	26	6167.85
	27	7519.95
	28	9611.32
	29	12143.8
	30	14386.9
	31	15959.3
	32	17082.1
	33	18012.7
	34	18802.6
	35	19420.9
	36	19883.6
	37	20287.5
	38	20676.5
	39	21004.8
	40	21286.6
	41	21476.2
	42	21660.4
	43	21857.1
	44	22007.7
	45	22152.6
	46	22239.9
	47	22296.3
	48	22416.8
	49	22547.6
	50	22657.1
B7, SYBR	Cycles	Fluorescence (R)
	1	5460.67
	2	5492.22
	3	5511.41
	4	5520.14
	5	5512.71
	6	5507.9
	7	5525.3
	8	5534.43
	9	5547.48
	10	5580.83
	11	5561.61
	12	5547.87
	13	5570.29
	14	5580.76
	15	5578.59
	16	5557.2
	17	5518.07
	18	5517.69
	19	5554.9
	20	5584.63
	21	5603.54
	22	5627.51
	23	5729.84
	24	5949.28
	25	6319.09
	26	7000.36
	27	8150.45
	28	9878.82
	29	11940.3
	30	13741.1
	31	15103.7
	32	16141.2
	33	16997.1
	34	17738.7
	35	18332.2
	36	18800.1
	37	19199.4
	38	19582.8
	39	19873.3
	40	20138.8
	41	20354.9
	42	20481
	43	20671.3
	44	20895.4
	45	21057.8
	46	21107.9
	47	21131.3
	48	21222.8
	49	21317.9
	50	21395.7
B8, SYBR	Cycles	Fluorescence (R)
	1	5589.5
	2	5601.17
	3	5611.39
	4	5608.8
	5	5611.93
	6	5607.98
	7	5604.33
	8	5631.78
	9	5663.59
	10	5667.2
	11	5655.4
	12	5649.13
	13	5651.04
	14	5658.01
	15	5646.67
	16	5642.56
	17	5647.85
	18	5640.95
	19	5650.98
	20	5643.33
	21	5673.11
	22	5759.7
	23	5908.9
	24	6204.3
	25	6734.77
	26	7673.92
	27	9159.31
	28	11106.4
	29	13041.8
	30	14565.9
	31	15684.3
	32	16547.8
	33	17312.6
	34	17933.5
	35	18438.5
	36	18885.8
	37	19195.6
	38	19540.9
	39	19863
	40	20056
	41	20251.7
	42	20417.9
	43	20570.6
	44	20707.9
	45	20822.3
	46	20956.8
	47	20983.6
	48	20989.9
	49	21125.3
	50	21261.4
B9, SYBR	Cycles	Fluorescence (R)
	1	5467
	2	5484
	3	5496.33
	4	5503.44
	5	5502.48
	6	5484.49
	7	5467.83
	8	5478.28
	9	5495.43
	10	5492.81
	11	5478.27
	12	5468.09
	13	5461.36
	14	5460.79
	15	5470.93
	16	5472.31
	17	5478.1
	18	5483.03
	19	5486.34
	20	5508.78
	21	5522.26
	22	5555.75
	23	5652.58
	24	5862.53
	25	6235.51
	26	6933.17
	27	8136.06
	28	9869.02
	29	11837
	30	13552
	31	14854
	32	15850
	33	16658.7
	34	17314.2
	35	17855.7
	36	18309.2
	37	18657.4
	38	19007.1
	39	19364.7
	40	19648.9
	41	19869.3
	42	20068.8
	43	20231.3
	44	20332.8
	45	20450.3
	46	20589.8
	47	20679.3
	48	20749.8
	49	20845.9
	50	20935.1
B10, SYBR	Cycles	Fluorescence (R)
	1	4366.17
	2	4478.06
	3	4533.69
	4	4573.56
	5	4574.19
	6	4555.06
	7	4544.02
	8	4553.67
	9	4597.22
	10	4613.07
	11	4605.69
	12	4608.23
	13	4607.41
	14	4614.14
	15	4620.71
	16	4630.24
	17	4649.08
	18	4673.69
	19	4698.56
	20	4743.19
	21	4805.4
	22	4943.8
	23	5262.6
	24	5848.87
	25	6855.29
	26	8516.76
	27	10646.9
	28	12544
	29	13927.7
	30	15053.9
	31	15999
	32	16752
	33	17435
	34	18020.7
	35	18526.2
	36	18939.7
	37	19344.2
	38	19795.1
	39	20109.7
	40	20313.6
	41	20515.9
	42	20718.3
	43	20876.1
	44	21031.4
	45	21203.1
	46	21287
	47	21322.7
	48	21388.9
	49	21505
	50	21640.7
B11, SYBR	Cycles	Fluorescence (R)
	1	4313.83
	2	4319.28
	3	4325.43
	4	4347.48
	5	4358.83
	6	4356.61
	7	4364.54
	8	4377.51
	9	4390.5
	10	4382.17
	11	4379.06
	12	4393.69
	13	4407.9
	14	4417.63
	15	4419.54
	16	4395.18
	17	4375.06
	18	4404.69
	19	4427.9
	20	4432.63
	21	4491.54
	22	4617.18
	23	4841.39
	24	5241.13
	25	5927.04
	26	7103.68
	27	8917.56
	28	10926.9
	29	12546.3
	30	13768.4
	31	14757.1
	32	15578.4
	33	16356.1
	34	17098
	35	17666.7
	36	18123.2
	37	18501.7
	38	18870.2
	39	19263.1
	40	19590.7
	41	19856.9
	42	20051.6
	43	20177.9
	44	20342.3
	45	20537.8
	46	20622.9
	47	20683.6
	48	20805.2
	49	20991.7
	50	21203.3
B12, SYBR	Cycles	Fluorescence (R)
	1	4208.33
	2	4262.78
	3	4283.59
	4	4303.53
	5	4305.84
	6	4313.61
	7	4341.87
	8	4386.62
	9	4404.21
	10	4356.07
	11	4343.36
	12	4362.12
	13	4382.37
	14	4408.12
	15	4420.37
	16	4398.12
	17	4389.04
	18	4414.35
	19	4413.45
	20	4424.15
	21	4465.38
	22	4539.13
	23	4743.04
	24	5120.35
	25	5746.12
	26	6830.37
	27	8453.79
	28	10241.3
	29	11673.1
	30	12709.4
	31	13558.5
	32	14273.8
	33	14931.3
	34	15523.8
	35	16013.6
	36	16406.5
	37	16723.8
	38	17146.6
	39	17509.2
	40	17723.1
	41	17968.4
	42	18182.1
	43	18332.4
	44	18457.1
	45	18586.7
	46	18758.2
	47	18823.7
	48	18845.9
	49	18950
	50	19033
C1, SYBR	Cycles	Fluorescence (R)
	1	3954.17
	2	3986.72
	3	4011.24
	4	4039.75
	5	4039.92
	6	4024.31
	7	4017.44
	8	4033.48
	9	4044.83
	10	4030.28
	11	4012.43
	12	4008.81
	13	4040.6
	14	4075.87
	15	4069.62
	16	4047.54
	17	4043.51
	18	4059.17
	19	4064.06
	20	4053.35
	21	4054.45
	22	4052.48
	23	4055.16
	24	4081.05
	25	4097.35
	26	4090.78
	27	4094.26
	28	4115.09
	29	4182.36
	30	4312.79
	31	4544.6
	32	4963.2
	33	5691.07
	34	6912.02
	35	8703.67
	36	10976.2
	37	13392.4
	38	15462.1
	39	16924.4
	40	17839.8
	41	18429.6
	42	18828.2
	43	19156.7
	44	19487.9
	45	19680.3
	46	19806.8
	47	19952.3
	48	20061.4
	49	20121.1
	50	20157.2
C2, SYBR	Cycles	Fluorescence (R)
	1	4600.5
	2	4613.83
	3	4643.94
	4	4683.98
	5	4690.33
	6	4670.11
	7	4659.04
	8	4672.68
	9	4693.23
	10	4705.74
	11	4696.91
	12	4693.64
	13	4706.21
	14	4737.74
	15	4749.58
	16	4739.86
	17	4769.29
	18	4802.76
	19	4850.59
	20	4967.53
	21	5205.84
	22	5620.61
	23	6350.87
	24	7603.96
	25	9516.99
	26	12059
	27	14872
	28	17466.7
	29	19389.9
	30	20596.6
	31	21416.5
	32	21987.8
	33	22396.9
	34	22702.3
	35	22916.4
	36	23103.1
	37	23266.4
	38	23423.8
	39	23595.9
	40	23767
	41	23803.3
	42	23736.4
	43	23746.5
	44	23770.8
	45	23807.3
	46	23813.4
	47	23755.8
	48	23753.9
	49	23833.3
	50	23926.7
C3, SYBR	Cycles	Fluorescence (R)
	1	4364.33
	2	4377.44
	3	4401.81
	4	4442.6
	5	4457.53
	6	4447.84
	7	4456.95
	8	4462.65
	9	4455.22
	10	4454.07
	11	4463.36
	12	4478.12
	13	4474.71
	14	4472.24
	15	4475.75
	16	4489.58
	17	4523.19
	18	4547.06
	19	4588.02
	20	4689.01
	21	4873
	22	5184
	23	5774.33
	24	6849.11
	25	8569.04
	26	11021
	27	13982
	28	16922
	29	19312.3
	30	20938.4
	31	21960.1
	32	22643
	33	23228.3
	34	23725.1
	35	23966.7
	36	24109.9
	37	24286
	38	24360.3
	39	24417.4
	40	24591.1
	41	24705.7
	42	24734.2
	43	24802.7
	44	24879.2
	45	24789.7
	46	24720.9
	47	24791
	48	24789
	49	24872.3
	50	25015
C4, SYBR	Cycles	Fluorescence (R)
	1	4538.67
	2	4568.56
	3	4577.85
	4	4618.28
	5	4620.09
	6	4593.03
	7	4587.34
	8	4580.11
	9	4575.7
	10	4586.9
	11	4587.3
	12	4580.43
	13	4595.14
	14	4620.05
	15	4631.02
	16	4629.01
	17	4630.67
	18	4635.22
	19	4639.74
	20	4641.25
	21	4661.42
	22	4727.81
	23	4848.27
	24	5066.76
	25	5464.59
	26	6169.86
	27	7421.62
	28	9416.54
	29	12042.2
	30	14525.7
	31	16269.9
	32	17464.3
	33	18411.4
	34	19241.1
	35	19942.7
	36	20516.9
	37	20971
	38	21323.7
	39	21625.6
	40	21966.2
	41	22204.1
	42	22370
	43	22562.7
	44	22740.2
	45	22863.1
	46	22893.7
	47	22982.2
	48	23134.1
	49	23290.7
	50	23447.6
C5, SYBR	Cycles	Fluorescence (R)
	1	4434.5
	2	4474.83
	3	4474.61
	4	4475.87
	5	4479.29
	6	4468.43
	7	4471.48
	8	4473.83
	9	4484.94
	10	4496.31
	11	4505.1
	12	4519.03
	13	4527.01
	14	4532.67
	15	4526.89
	16	4519.3
	17	4514.43
	18	4527.48
	19	4553.49
	20	4580.83
	21	4596.94
	22	4627.65
	23	4733.55
	24	4951.18
	25	5319.73
	26	5981.58
	27	7179.53
	28	9193.51
	29	12015.2
	30	14903.1
	31	17067.7
	32	18475.2
	33	19611.4
	34	20602.5
	35	21392.8
	36	22025.3
	37	22530.1
	38	22998.4
	39	23444.8
	40	23792.6
	41	24067.2
	42	24290.1
	43	24459.4
	44	24659.5
	45	24822.8
	46	24977.3
	47	25136.8
	48	25278.9
	49	25437
	50	25595.7
C6, SYBR	Cycles	Fluorescence (R)
	1	4557.17
	2	4605.39
	3	4621.8
	4	4629.27
	5	4629.09
	6	4623.7
	7	4600.57
	8	4586.86
	9	4599.95
	10	4622.65
	11	4657.55
	12	4668.85
	13	4664.28
	14	4674.09
	15	4680.03
	16	4670.68
	17	4655.23
	18	4666.41
	19	4710.47
	20	4742.16
	21	4746.05
	22	4781.02
	23	4897.01
	24	5114.34
	25	5529.45
	26	6249.82
	27	7530.61
	28	9604.53
	29	12286.5
	30	14755.5
	31	16449.8
	32	17626.9
	33	18640
	34	19521
	35	20156.7
	36	20668.9
	37	21123.6
	38	21552.2
	39	21915.7
	40	22134.9
	41	22285.6
	42	22509.9
	43	22770.6
	44	22962.5
	45	23103.8
	46	23224.3
	47	23327.4
	48	23446.8
	49	23574.3
	50	23679.9
C7, SYBR	Cycles	Fluorescence (R)
	1	5695.17
	2	5702.72
	3	5688.91
	4	5711.97
	5	5734.66
	6	5704.22
	7	5676.74
	8	5684.58
	9	5729.19
	10	5751.4
	11	5722.8
	12	5705.93
	13	5697.98
	14	5696.99
	15	5700
	16	5679.33
	17	5676.44
	18	5672.15
	19	5688.38
	20	5714.13
	21	5694.04
	22	5683.68
	23	5741.56
	24	5860.19
	25	6023.73
	26	6323.91
	27	6930.3
	28	8025.77
	29	9721.59
	30	11801.2
	31	13765.7
	32	15295.2
	33	16506.1
	34	17496.4
	35	18256.5
	36	18793.5
	37	19295.2
	38	19797.1
	39	20241.7
	40	20628.6
	41	20881.9
	42	21066
	43	21255
	44	21485.7
	45	21601.6
	46	21669.5
	47	21825.5
	48	22030.5
	49	22145.8
	50	22200
C8, SYBR	Cycles	Fluorescence (R)
	1	5775.67
	2	5776.22
	3	5779.07
	4	5812.02
	5	5821.01
	6	5798.34
	7	5805.45
	8	5835.82
	9	5830.61
	10	5806.2
	11	5821.4
	12	5828.47
	13	5808.82
	14	5795.27
	15	5801.42
	16	5775.81
	17	5768.6
	18	5801.2
	19	5811.73
	20	5795.91
	21	5774.97
	22	5801.32
	23	5892.11
	24	6043.04
	25	6287.68
	26	6757.89
	27	7597.63
	28	8965.88
	29	10891.3
	30	12927.8
	31	14587.6
	32	15832.5
	33	16815.5
	34	17656.8
	35	18383.3
	36	18951.4
	37	19363.5
	38	19746.5
	39	20112.5
	40	20370.8
	41	20558.3
	42	20691.4
	43	20913.5
	44	21158.5
	45	21305.8
	46	21421.3
	47	21540.1
	48	21712
	49	21861.7
	50	21988.2
C9, SYBR	Cycles	Fluorescence (R)
	1	5884.5
	2	5899.17
	3	5921.72
	4	5964.57
	5	5977.86
	6	5968.62
	7	5952.54
	8	5952.85
	9	5975.95
	10	5984.98
	11	5976.33
	12	5976.11
	13	5981.04
	14	5971.35
	15	5943.12
	16	5934.37
	17	5952.46
	18	5963.15
	19	5963.38
	20	5968.13
	21	5958.04
	22	5969.68
	23	6048.23
	24	6148.74
	25	6312.25
	26	6620.75
	27	7152.25
	28	8173.75
	29	9833.25
	30	11933.4
	31	13917.8
	32	15491.3
	33	16730.8
	34	17713.3
	35	18491.1
	36	19065.7
	37	19570.6
	38	20063.2
	39	20449.7
	40	20764.9
	41	21039.6
	42	21242.5
	43	21491.8
	44	21774.6
	45	21921.5
	46	21910.8
	47	21992.3
	48	22162.4
	49	22366.1
	50	22619
C10, SYBR	Cycles	Fluorescence (R)
	1	4464.83
	2	4491.28
	3	4509.76
	4	4535.59
	5	4568.2
	6	4588.4
	7	4577.13
	8	4546.71
	9	4557.24
	10	4599.41
	11	4611.14
	12	4605.71
	13	4603.24
	14	4615.41
	15	4621.14
	16	4614.71
	17	4597.24
	18	4612.08
	19	4657.69
	20	4690.23
	21	4751.41
	22	4854.47
	23	5084.16
	24	5545.39
	25	6372.46
	26	7732.82
	27	9714.27
	28	11885.1
	29	13575.7
	30	14762.2
	31	15735.4
	32	16581.8
	33	17297.9
	34	17942
	35	18493
	36	18904.7
	37	19292.2
	38	19686.4
	39	20001.1
	40	20239.7
	41	20450.2
	42	20637.4
	43	20826.1
	44	21079.4
	45	21216.8
	46	21219.3
	47	21348.4
	48	21546.5
	49	21673.5
	50	21778.7
C11, SYBR	Cycles	Fluorescence (R)
	1	4433.33
	2	4473.11
	3	4484.37
	4	4494.79
	5	4494.93
	6	4488.98
	7	4498.66
	8	4513.22
	9	4535.07
	10	4551.02
	11	4531.67
	12	4521.56
	13	4546.52
	14	4563.17
	15	4556.06
	16	4545.35
	17	4558.78
	18	4587.59
	19	4613.53
	20	4612.84
	21	4625.95
	22	4721.98
	23	4886.33
	24	5178.78
	25	5718.26
	26	6723.75
	27	8406.25
	28	10592.4
	29	12593.5
	30	14005.2
	31	15121.1
	32	16090.4
	33	16895.8
	34	17628.9
	35	18209.6
	36	18683.2
	37	19090.4
	38	19468.5
	39	19880.8
	40	20228.9
	41	20447.3
	42	20658.8
	43	20881.9
	44	21076.3
	45	21217.1
	46	21267.7
	47	21397.9
	48	21551.3
	49	21656.4
	50	21760.6
C12, SYBR	Cycles	Fluorescence (R)
	1	4141
	2	4181.33
	3	4218.11
	4	4244.37
	5	4226.12
	6	4221.37
	7	4228.46
	8	4229.15
	9	4236.72
	10	4235.24
	11	4248.75
	12	4268.92
	13	4263.64
	14	4275.88
	15	4294.63
	16	4271.88
	17	4267.63
	18	4273.54
	19	4271.51
	20	4295.84
	21	4350.28
	22	4426.76
	23	4541.92
	24	4737.97
	25	5122.99
	26	5900.66
	27	7249.22
	28	9042.41
	29	10685.1
	30	11871.4
	31	12792.1
	32	13586.4
	33	14353.5
	34	14994.2
	35	15507.4
	36	15957.5
	37	16346.5
	38	16746.5
	39	17079.5
	40	17286.2
	41	17508.4
	42	17818.1
	43	18039.7
	44	18154.9
	45	18240.3
	46	18341.8
	47	18474.6
	48	18641.2
	49	18802.4
	50	18936.1
D1, SYBR	Cycles	Fluorescence (R)
	1	5356.5
	2	5341.5
	3	5350.83
	4	5370.61
	5	5361.54
	6	5329.18
	7	5322.06
	8	5342.35
	9	5349.12
	10	5359.37
	11	5376.46
	12	5356.49
	13	5348.5
	14	5372.83
	15	5377.61
	16	5378.54
	17	5410.18
	18	5451.73
	19	5470.58
	20	5485.86
	21	5451.95
	22	5416.32
	23	5447.44
	24	5469.15
	25	5479.72
	26	5525.57
	27	5612.86
	28	5756.62
	29	6014.21
	30	6467.07
	31	7306.36
	32	8698.45
	33	10698.5
	34	13237.2
	35	15899.7
	36	18119.2
	37	19709.7
	38	20705.2
	39	21385.4
	40	21965.5
	41	22321.5
	42	22524.5
	43	22774.5
	44	22960.2
	45	23038.7
	46	23084.2
	47	23123.7
	48	23261.2
	49	23402.4
	50	23513.9
D2, SYBR	Cycles	Fluorescence (R)
	1	4715.5
	2	4750.17
	3	4808.06
	4	4826.35
	5	4816.12
	6	4820.71
	7	4838.57
	8	4856.19
	9	4871.73
	10	4893.91
	11	4882.64
	12	4881.21
	13	4903.74
	14	4943.25
	15	4975.08
	16	4965.03
	17	4975.68
	18	5078.56
	19	5244.52
	20	5486.84
	21	5947.28
	22	6734.76
	23	8063.92
	24	10096.3
	25	12717.4
	26	15574.8
	27	18057.6
	28	19881.9
	29	21110
	30	21928
	31	22478
	32	22772
	33	23013.3
	34	23303.8
	35	23562.9
	36	23695.3
	37	23717.8
	38	23795.3
	39	23945.1
	40	24030.4
	41	24083.1
	42	24091.4
	43	24111.5
	44	24183.5
	45	24234.8
	46	24243.6
	47	24218.2
	48	24202.7
	49	24228.6
	50	24281.9
D3, SYBR	Cycles	Fluorescence (R)
	1	4666.5
	2	4710.5
	3	4745.5
	4	4785.83
	5	4793.94
	6	4781.31
	7	4792.77
	8	4809.92
	9	4820.64
	10	4843.55
	11	4876.18
	12	4877.39
	13	4877.46
	14	4906.15
	15	4903.38
	16	4917.46
	17	4987.15
	18	5060.05
	19	5197.35
	20	5451.78
	21	5895.93
	22	6711.98
	23	8073.33
	24	10108.8
	25	12738.9
	26	15462.6
	27	17791.5
	28	19536.2
	29	20736.4
	30	21511.5
	31	22003.2
	32	22329.1
	33	22633.4
	34	22880.1
	35	23045
	36	23130.7
	37	23241.6
	38	23440.9
	39	23556.6
	40	23568.2
	41	23536.4
	42	23529.5
	43	23545.8
	44	23594.3
	45	23660.1
	46	23722.7
	47	23711.2
	48	23628.7
	49	23623.9
	50	23666.1
D4, SYBR	Cycles	Fluorescence (R)
	1	4409.17
	2	4457.39
	3	4504.46
	4	4613.15
	5	4730.72
	6	4772.57
	7	4799.86
	8	4803.95
	9	4814.32
[truncated: 2,897 more rows]

## Sheet: Plate3-5
Amplification Plots
A1, SYBR	Cycles	Fluorescence (R)
	1	5199.5
	2	5270.17
	3	5323.39
	4	5367.8
	5	5413.6
	6	5467.53
	7	5454.84
	8	5441.95
	9	5488.65
	10	5515.88
	11	5510.96
	12	5530.99
	13	5573
	14	5605.67
	15	5614.56
	16	5608.85
	17	5611.95
	18	5624.32
	19	5671.77
	20	5791.59
	21	5944.53
	22	6187.51
	23	6758.5
	24	7870.5
	25	9834.83
	26	13140.6
	27	18120.5
	28	23996.8
	29	28988.9
	30	32348
	31	34641.7
	32	36344.9
	33	37658.3
	34	38840.4
	35	39864.5
	36	40538.8
	37	41081.6
	38	41489.5
	39	41795.2
	40	42194.4
	41	42493.1
	42	42649.7
	43	42856.9
	44	43125.6
	45	43343.9
	46	43551
	47	43719
	48	43772.3
	49	43880.8
	50	44055.2
A2, SYBR	Cycles	Fluorescence (R)
	1	5245
	2	5307
	3	5339
	4	5355.67
	5	5407.22
	6	5432.07
	7	5407.69
	8	5413.56
	9	5440.52
	10	5475.84
	11	5494.61
	12	5487.87
	13	5503.29
	14	5546.76
	15	5582.59
	16	5597.86
	17	5586.62
	18	5584.21
	19	5650.07
	20	5763.69
	21	5914.56
	22	6174.85
	23	6710.28
	24	7767.76
	25	9720.59
	26	13110.9
	27	18257.6
	28	24502.2
	29	30016.7
	30	33879.6
	31	36497.5
	32	38304.5
	33	39664.8
	34	40833.3
	35	41818.4
	36	42460.5
	37	42884.2
	38	43279.7
	39	43733.6
	40	44246.9
	41	44582.3
	42	44710.4
	43	44858.8
	44	45108.3
	45	45343.1
	46	45443.4
	47	45528.5
	48	45608.8
	49	45647.6
	50	45686.4
A3, SYBR	Cycles	Fluorescence (R)
	1	5572
	2	5598.67
	3	5634.89
	4	5666.63
	5	5688.21
	6	5714.74
	7	5730.91
	8	5741.97
	9	5771.32
	10	5801.77
	11	5817.59
	12	5832.53
	13	5820.51
	14	5821.17
	15	5862.06
	16	5876.69
	17	5875.9
	18	5908.63
	19	5977.88
	20	6083.96
	21	6270.32
	22	6596.77
	23	7186.92
	24	8366.64
	25	10617.5
	26	14477.8
	27	20421.6
	28	28082.2
	29	35263.7
	30	40071.9
	31	42886.3
	32	44622.4
	33	45778.1
	34	46661.7
	35	47329.2
	36	47796.7
	37	48110.2
	38	48364.7
	39	48649.6
	40	48940.5
	41	49164.2
	42	49297.7
	43	49388.6
	44	49523.9
	45	49723.6
	46	49814.5
	47	49818.2
	48	49905.7
	49	49944.9
	50	49923.4
A4, SYBR	Cycles	Fluorescence (R)
	1	7645.5
	2	7647.83
	3	7665.61
	4	7680.87
	5	7693.96
	6	7730.65
	7	7730.22
	8	7730.07
	9	7760.36
	10	7762.79
	11	7772.93
	12	7767.64
	13	7733.55
	14	7747.18
	15	7813.39
	16	7830.46
	17	7789.82
	18	7808.27
	19	7833.42
	20	7875.47
	21	7989.82
	22	8140.94
	23	8412.98
	24	8996.66
	25	10152.6
	26	12252.9
	27	15708.6
	28	20859.2
	29	27325.7
	30	33440.2
	31	37757.7
	32	40441.9
	33	42172.6
	34	43307.2
	35	44073.4
	36	44596.8
	37	45032.9
	38	45395.3
	39	45661.8
	40	46011.3
	41	46310.1
	42	46459.4
	43	46594.8
	44	46782.9
	45	46953
	46	47057.3
	47	47066.1
	48	47035
	49	47196
	50	47405.7
A5, SYBR	Cycles	Fluorescence (R)
	1	7210.33
	2	7192.11
	3	7175.37
	4	7189.46
	5	7198.82
	6	7196.61
	7	7186.87
	8	7214.29
	9	7271.76
	10	7282.92
	11	7275.97
	12	7239.32
	13	7207.44
	14	7230.15
	15	7246.38
	16	7253.46
	17	7232.49
	18	7216.83
	19	7286.94
	20	7360.31
	21	7405.77
	22	7490.92
	23	7731.31
	24	8214.44
	25	9126.81
	26	10806.9
	27	13672.6
	28	18307.9
	29	24700
	30	31418.7
	31	36634.2
	32	39997.1
	33	42102.7
	34	43452.9
	35	44358.6
	36	44980.5
	37	45458.8
	38	45853.9
	39	46202
	40	46503
	41	46725.7
	42	46861.6
	43	46974.5
	44	47201.2
	45	47449.1
	46	47554
	47	47582
	48	47594.7
	49	47742.6
	50	47949.6
A6, SYBR	Cycles	Fluorescence (R)
	1	7366
	2	7374.67
	3	7374.89
	4	7376.3
	5	7447.1
	6	7499.37
	7	7478.79
	8	7479.26
	9	7533.09
	10	7590.36
	11	7632.79
	12	7633.26
	13	7650.42
	14	7731.14
	15	7761.38
	16	7748.79
	17	7708.93
	18	7694.64
	19	7755.21
	20	7834.74
	21	7921.25
	22	8034.42
	23	8299.81
	24	8833.6
	25	9888.87
	26	11821.6
	27	15071.2
	28	20149.7
	29	26865.6
	30	33584.2
	31	38625.1
	32	41736.4
	33	43567.5
	34	44772.8
	35	45716.6
	36	46334.2
	37	46695.7
	38	47071.9
	39	47312.6
	40	47521.9
	41	47829.6
	42	48093.2
	43	48226.1
	44	48351.7
	45	48485.9
	46	48590.6
	47	48680.2
	48	48637.4
	49	48716.8
	50	48911.7
A7, SYBR	Cycles	Fluorescence (R)
	1	4706
	2	4725
	3	4747.33
	4	4748.11
	5	4754.7
	6	4770.57
	7	4760.86
	8	4762.95
	9	4764.98
	10	4773.66
	11	4803.22
	12	4791.74
	13	4803.25
	14	4852.75
	15	4860.58
	16	4838.53
	17	4818.84
	18	4850.28
	19	4919.76
	20	4992.92
	21	5129.64
	22	5384.55
	23	5879.85
	24	6816.95
	25	8324.32
	26	10441.8
	27	12608.9
	28	14271.6
	29	15504.5
	30	16467.8
	31	17250.9
	32	17853
	33	18296
	34	18737
	35	19159.3
	36	19357.8
	37	19560.6
	38	19783.2
	39	19908.4
	40	20068.5
	41	20197.5
	42	20320.2
	43	20457.4
	44	20642.1
	45	20780.4
	46	20821.5
	47	20870.2
	48	20886.4
	49	20949.5
	50	21054.4
A8, SYBR	Cycles	Fluorescence (R)
	1	4765.67
	2	4752.56
	3	4735.52
	4	4749.51
	5	4787.17
	6	4803.72
	7	4795.91
	8	4788.3
	9	4817.1
	10	4847.37
	11	4835.46
	12	4839.15
	13	4858.05
	14	4859.35
	15	4869.45
	16	4892.82
	17	4897.61
	18	4910.2
	19	4978.07
	20	5051.69
	21	5147.56
	22	5372.19
	23	5825.4
	24	6667.13
	25	8102.71
	26	10236.9
	27	12727.6
	28	14827.5
	29	16342.8
	30	17533.9
	31	18459
	32	19184.3
	33	19771.4
	34	20227.8
	35	20609.6
	36	20927.2
	37	21230.7
	38	21477.6
	39	21679.5
	40	21921.8
	41	22141.3
	42	22257.8
	43	22321.3
	44	22486.8
	45	22663.6
	46	22789.2
	47	22817.4
	48	22801.1
	49	22927.7
	50	23087.6
A9, SYBR	Cycles	Fluorescence (R)
	1	4618.33
	2	4596.44
	3	4589.15
	4	4617.72
	5	4631.91
	6	4643.97
	7	4654.32
	8	4649.44
	9	4666.81
	10	4697.27
	11	4698.09
	12	4685.03
	13	4706.68
	14	4744.23
	15	4750.08
	16	4732.36
	17	4725.45
	18	4742.15
	19	4810.05
	20	4903.35
	21	5048.12
	22	5315.04
	23	5781.35
	24	6677.12
	25	8233.71
	26	10408.9
	27	12669
	28	14407.3
	29	15677.8
	30	16744.6
	31	17601.2
	32	18253.7
	33	18806.6
	34	19307.5
	35	19697.2
	36	19949.7
	37	20166.9
	38	20361
	39	20562.7
	40	20811.2
	41	21013.7
	42	21101.2
	43	21187.4
	44	21331.1
	45	21461
	46	21554
	47	21613.3
	48	21642.1
	49	21770.7
	50	21974.5
B1, SYBR	Cycles	Fluorescence (R)
	1	5219
	2	5327.33
	3	5413.44
	4	5488.15
	5	5533.38
	6	5576.79
	7	5598.93
	8	5601.31
	9	5634.77
	10	5692.26
	11	5720.42
	12	5712.81
	13	5700.27
	14	5726.42
	15	5791.81
	16	5819.6
	17	5834.87
	18	5902.62
	19	6013.87
	20	6197.29
	21	6496.1
	22	7067.37
	23	8194.12
	24	10245.4
	25	13662.8
	26	18829.9
	27	24851.6
	28	29863.5
	29	33310.2
	30	35717.4
	31	37543.1
	32	39002.7
	33	40130.9
	34	40973.3
	35	41556.4
	36	41999.1
	37	42395
	38	42815.3
	39	43285.1
	40	43634
	41	43900
	42	44085.3
	43	44105.8
	44	44200.6
	45	44452.2
	46	44599.7
	47	44619.6
	48	44584.5
	49	44667.5
	50	44845.8
B2, SYBR	Cycles	Fluorescence (R)
	1	5061
	2	5102
	3	5143.67
	4	5185.56
	5	5232.85
	6	5255.62
	7	5277.54
	8	5323.85
	9	5336.95
	10	5343.32
	11	5386.11
	12	5400.37
	13	5356.79
	14	5351.6
	15	5392.87
	16	5435.29
	17	5451.1
	18	5451.37
	19	5506.12
	20	5640.37
	21	5908.46
	22	6432.49
	23	7361.5
	24	9106.5
	25	12203.8
	26	17054.6
	27	23407.2
	28	29478.4
	29	33923.5
	30	36974.8
	31	39150.6
	32	40641.5
	33	41619.5
	34	42494.2
	35	43249.1
	36	43724
	37	44015.7
	38	44358.2
	39	44724.4
	40	44987.5
	41	45195.5
	42	45369.2
	43	45492.4
	44	45636.1
	45	45843.7
	46	45981.6
	47	46014.2
	48	46093.1
	49	46259.4
	50	46414
B3, SYBR	Cycles	Fluorescence (R)
	1	5702
	2	5736.67
	3	5780.89
	4	5822.3
	5	5863.43
	6	5911.14
	7	5933.38
	8	5951.13
	9	5974.71
	10	5996.24
	11	6012.41
	12	6045.8
	13	6068.93
	14	6068.31
	15	6101.77
	16	6161.92
	17	6171.31
	18	6210.77
	19	6316.26
	20	6499.42
	21	6862.47
	22	7524.16
	23	8760.39
	24	11084.8
	25	15154.9
	26	21362
	27	29149.3
	28	36181.8
	29	40767.6
	30	43561.5
	31	45313.8
	32	46362.9
	33	47036.6
	34	47636.2
	35	48229.7
	36	48583.2
	37	48815.7
	38	49154.6
	39	49431.2
	40	49555.7
	41	49646.9
	42	49791.6
	43	49943.5
	44	50028.8
	45	50103.9
	46	50192
	47	50226
	48	50310.7
	49	50463.6
	50	50588.8
B4, SYBR	Cycles	Fluorescence (R)
	1	7150.5
	2	7209.83
	3	7257.28
	4	7325.09
	5	7417.03
	6	7470.68
	7	7481.89
	8	7469.3
	9	7489.77
	10	7525.26
	11	7526.09
	12	7552.7
	13	7583.23
	14	7596.08
	15	7635.36
	16	7691.45
	17	7708.82
	18	7712.94
	19	7759.31
	20	7824.77
	21	7937.26
	22	8161.09
	23	8626.7
	24	9559.9
	25	11301.6
	26	14321.2
	27	19117.7
	28	25624.9
	29	32636
	30	38168.7
	31	41614.9
	32	43688.6
	33	44870.9
	34	45618.3
	35	46193.1
	36	46545.7
	37	46814.9
	38	47187.6
	39	47529.9
	40	47726.3
	41	47866.4
	42	48056.1
	43	48240
	44	48379.7
	45	48536.2
	46	48625.4
	47	48645.5
	48	48688.8
	49	48865.3
	50	49108.4
B5, SYBR	Cycles	Fluorescence (R)
	1	6702.5
	2	6774.5
	3	6827.5
	4	6872.83
	5	6920.94
	6	6947.65
	7	6944.88
	8	6936.29
	9	7032.76
	10	7159.92
	11	7195.97
	12	7187.66
	13	7163.89
	14	7166.96
	15	7183.65
	16	7199.55
	17	7214.85
	18	7214.95
	19	7225.98
	20	7279.33
	21	7385.78
	22	7530.26
	23	7803.09
	24	8408.7
	25	9600.9
	26	11744.3
	27	15304.1
	28	20798
	29	27904.3
	30	34767.1
	31	39562.7
	32	42362.9
	33	44114
	34	45180.7
	35	45876.2
	36	46380.1
	37	46744.4
	38	47130.8
	39	47461.3
	40	47680.4
	41	47875.5
	42	48034.5
	43	48179.2
	44	48357.4
	45	48522.1
	46	48645
	47	48726
	48	48848
	49	49021.3
	50	49177.7
B6, SYBR	Cycles	Fluorescence (R)
	1	7287.67
	2	7324.22
	3	7327.74
	4	7377.91
	5	7422.3
	6	7430.43
	7	7436.14
	8	7435.71
	9	7448.57
	10	7431.19
	11	7426.06
	12	7442.35
	13	7415.45
	14	7441.48
	15	7499.49
	16	7505.5
	17	7496.5
	18	7470.5
	19	7483.83
	20	7552.94
	21	7666.31
	22	7853.44
	23	8240.48
	24	9046.49
	25	10499.5
	26	13046.8
	27	17255.6
	28	23292.2
	29	30450.4
	30	36697.1
	31	40658.7
	32	43046.2
	33	44536.4
	34	45408.8
	35	46030.6
	36	46476.5
	37	46778.2
	38	47034.4
	39	47307.8
	40	47588.3
	41	47795.8
	42	47944.3
	43	48053.1
	44	48203.7
	45	48412.9
	46	48542.3
	47	48583.8
	48	48650.9
	49	48756.6
	50	48845.7
B7, SYBR	Cycles	Fluorescence (R)
	1	4630.33
	2	4613.44
	3	4619.15
	4	4651.38
	5	4681.13
	6	4691.71
	7	4690.24
	8	4713.41
	9	4735.8
	10	4736.27
	11	4742.42
	12	4725.81
	13	4719.94
	14	4745.31
	15	4762.1
	16	4754.37
	17	4737.79
	18	4756.6
	19	4813.87
	20	4928.96
	21	5101.99
	22	5413.33
	23	5987.78
	24	7019.26
	25	8817.09
	26	11332.4
	27	13798.5
	28	15640.5
	29	17022.2
	30	18116.4
	31	18963.8
	32	19634.9
	33	20192.3
	34	20662.4
	35	21060.1
	36	21371.7
	37	21620.6
	38	21858.9
	39	22098.3
	40	22327.4
	41	22515.5
	42	22614.8
	43	22648.6
	44	22838.2
	45	23055.1
	46	23151
	47	23223.7
	48	23246.6
	49	23297.9
	50	23372.3
B8, SYBR	Cycles	Fluorescence (R)
	1	4440.5
	2	4462.17
	3	4485.06
	4	4503.35
	5	4512.45
	6	4539.48
	7	4553.49
	8	4547.83
	9	4537.94
	10	4547.31
	11	4567.77
	12	4570.92
	13	4560.31
	14	4574.77
	15	4597.92
	16	4606.64
	17	4609.21
	18	4605.07
	19	4643.69
	20	4728.9
	21	4876.63
	22	5140.21
	23	5638.74
	24	6585.91
	25	8172.64
	26	10446.9
	27	12916
	28	14907.3
	29	16405.4
	30	17627.1
	31	18530.4
	32	19169.1
	33	19711
	34	20208.7
	35	20666.6
	36	20954.9
	37	21130
	38	21380.3
	39	21662.1
	40	21942.7
	41	22115.9
	42	22214.3
	43	22276.8
	44	22374.9
	45	22541.3
	46	22644.4
	47	22646.1
	48	22732.7
	49	22883.6
	50	22963.4
B9, SYBR	Cycles	Fluorescence (R)
	1	4569.5
	2	4589.5
	3	4593.17
	4	4606.06
	5	4617.69
	6	4636.56
	7	4659.52
	8	4654.17
	9	4675.39
	10	4716.46
	11	4715.15
	12	4697.72
	13	4689.57
	14	4696.52
	15	4741.17
	16	4782.39
	17	4789.46
	18	4783.82
	19	4802.94
	20	4886.31
	21	5061.1
	22	5378.03
	23	5994.01
	24	7110.34
	25	8879.11
	26	11235
	27	13498
	28	15175
	29	16491
	30	17560
	31	18335.7
	32	18974.2
	33	19505.1
	34	19965.4
	35	20361.8
	36	20641.9
	37	20871
	38	21100
	39	21388.7
	40	21624.2
	41	21802.1
	42	21937.7
	43	21996.6
	44	22114.2
	45	22212.4
	46	22264.8
	47	22332.3
	48	22434.8
	49	22594.9
	50	22738.7
C1, SYBR	Cycles	Fluorescence (R)
	1	4986.33
	2	5099.11
	3	5168.7
	4	5245.23
	5	5302.74
	6	5334.91
	7	5340.97
	8	5367.32
	9	5394.11
	10	5418.7
	11	5424.57
	12	5412.86
	13	5447.62
	14	5485.21
	15	5519.4
	16	5541.47
	17	5549.82
	18	5569.27
	19	5625.76
	20	5755.92
	21	5961.31
	22	6344.77
	23	7033.92
	24	8367.31
	25	10782.8
	26	14810.3
	27	20555.4
	28	26548.8
	29	31129.9
	30	34285
	31	36500.3
	32	38138.4
	33	39479.8
	34	40545.3
	35	41359.4
	36	41964.5
	37	42275.2
	38	42594.4
	39	43111.1
	40	43502
	41	43815.7
	42	44057.6
	43	44221.9
	44	44408
	45	44588.7
	46	44670.2
	47	44671.4
	48	44728.8
	49	44847.9
	50	44958.7
C2, SYBR	Cycles	Fluorescence (R)
	1	5289.83
	2	5356.61
	3	5393.2
	4	5437.07
	5	5493.02
	6	5503.34
	7	5501.11
	8	5545.37
	9	5565.46
	10	5594.49
	11	5612.83
	12	5594.28
	13	5612.09
	14	5634.36
	15	5669.12
	16	5687.71
	17	5663.9
	18	5658.3
	19	5702.1
	20	5816.03
	21	5999.34
	22	6297.78
	23	6868.93
	24	8032.98
	25	10259
	26	14005
	27	19664
	28	26645
	29	32922.3
	30	37223.4
	31	40008.1
	32	41991
	33	43435.3
	34	44422.8
	35	45164.9
	36	45720.6
	37	46080.9
	38	46394.3
	39	46683.1
	40	46902
	41	47086.3
	42	47233.1
	43	47350
	44	47496.3
	45	47683.4
	46	47817.8
	47	47869.9
	48	47931
	49	48031.3
	50	48146.7
C3, SYBR	Cycles	Fluorescence (R)
	1	5322.5
	2	5393.5
	3	5459.5
	4	5526.17
	5	5547.39
	6	5551.46
	7	5592.82
	8	5651.94
	9	5680.65
	10	5695.88
	11	5740.96
	12	5764.99
	13	5745.66
	14	5790.55
	15	5865.18
	16	5890.73
	17	5882.58
	18	5918.19
	19	6032.06
	20	6163.69
	21	6343.23
	22	6714.08
	23	7459.36
	24	8870.79
	25	11531.3
	26	16071.1
	27	22849
	28	31123
	29	38295.3
	30	42741.8
	31	45111.9
	32	46545.6
	33	47617.2
	34	48439.4
	35	49132.5
	36	49587.2
	37	49841.1
	38	50101.4
	39	50327.1
	40	50517.4
	41	50697.5
	42	50767.2
	43	50865.1
	44	51014
	45	51185
	46	51295
	47	51293.7
	48	51311.2
	49	51351.7
	50	51398.9
C4, SYBR	Cycles	Fluorescence (R)
	1	6906.33
	2	6975.78
	3	7019.59
	4	7064.2
	5	7106.07
	6	7159.02
	7	7216.67
	8	7251.22
	9	7287.07
	10	7303.36
	11	7294.12
	12	7271.71
	13	7316.24
	14	7373.08
	15	7399.03
	16	7422.01
	17	7429
	18	7431.33
	19	7428.11
	20	7495.37
	21	7617.46
	22	7753.82
	23	8023.94
	24	8549.31
	25	9549.44
	26	11409.5
	27	14634.2
	28	19827.7
	29	26899.6
	30	34329.9
	31	39829.6
	32	42964.9
	33	44909.3
	34	46274.4
	35	47239.8
	36	47859.6
	37	48273.5
	38	48597.8
	39	48875.3
	40	49105.1
	41	49247.7
	42	49347.6
	43	49487.5
	44	49656.5
	45	49824.2
	46	49925.1
	47	49946.4
	48	49977.8
	49	50052.6
	50	50135.9
C5, SYBR	Cycles	Fluorescence (R)
	1	6923.83
	2	7007.28
	3	7066.09
	4	7101.03
	5	7157.68
	6	7167.23
	7	7159.74
	8	7224.91
	9	7243.97
	10	7274.32
	11	7313.77
	12	7307.59
	13	7339.53
	14	7360.51
	15	7372.17
	16	7364.06
	17	7318.02
	18	7334.67
	19	7403.89
	20	7443.96
	21	7472.99
	22	7562.33
	23	7774.44
	24	8183.81
	25	8992.27
	26	10484.4
	27	13082.5
	28	17446.8
	29	24004.6
	30	31935.2
	31	38651.4
	32	42740.1
	33	45172
	34	46740.3
	35	47749.1
	36	48428.7
	37	48893.2
	38	49188.4
	39	49445.1
	40	49734.4
	41	49950.8
	42	50086.3
	43	50201.4
	44	50361.1
	45	50473.4
	46	50579.5
	47	50672.8
	48	50751.3
	49	50863.8
	50	50951.7
C6, SYBR	Cycles	Fluorescence (R)
	1	7149.33
	2	7322.11
	3	7378.37
	4	7418.79
	5	7441.93
	6	7429.98
	7	7430.33
	8	7430.78
	9	7441.26
	10	7481.75
	11	7496.92
	12	7469.97
	13	7442.99
	14	7456.33
	15	7479.78
	16	7510.59
	17	7523.2
	18	7512.73
	19	7515.24
	20	7563.41
	21	7626.14
	22	7697.71
	23	7881.57
	24	8315.52
	25	9164.84
	26	10766.6
	27	13633.2
	28	18320.7
	29	25080.9
	30	32695.6
	31	38746.9
	32	42382
	33	44497
	34	45879.3
	35	46854.4
	36	47488.5
	37	47903.8
	38	48233.9
	39	48601.6
	40	48907.9
	41	49051.3
	42	49159.1
	43	49238.4
	44	49389.8
	45	49574.9
	46	49698
	47	49764
	48	49787.7
	49	49845.6
	50	49905.4
C7, SYBR	Cycles	Fluorescence (R)
	1	4616.17
	2	4665.72
	3	4715.24
	4	4726.41
	5	4723.47
	6	4734.49
	7	4733.5
	8	4737.83
	9	4738.28
	10	4735.09
	11	4755.36
	12	4772.12
	13	4768.04
	14	4774.35
	15	4778.78
	16	4782.93
	17	4798.98
	18	4811.33
	19	4857.78
	20	4955.59
	21	5089.86
	22	5305.29
	23	5727.76
	24	6556.25
	25	8034.75
	26	10263.3
	27	12891.8
	28	15162.6
	29	16805.5
	30	18034.2
	31	18976.1
	32	19719.4
	33	20358.1
	34	20900.4
	35	21380.1
	36	21748.4
	37	21981.8
	38	22222.9
	39	22521
	40	22777.3
	41	22948.8
	42	23104.3
	43	23240.8
	44	23409.6
	45	23603.9
	46	23691.3
	47	23751.4
	48	23830.8
	49	23906.9
	50	24014.9
C8, SYBR	Cycles	Fluorescence (R)
	1	4594
	2	4606.67
	3	4623.56
	4	4632.85
	5	4654.28
	6	4655.09
	7	4640.03
	8	4655.34
	9	4664.11
	10	4671.04
	11	4671.01
	12	4681.67
	13	4694.89
	14	4719.63
	15	4724.21
	16	4713.74
	17	4706.25
	18	4710.42
	19	4748.14
	20	4809.05
	21	4908.02
	22	5079.67
	23	5427.22
	24	6093.07
	25	7263.36
	26	9167.12
	27	11751
	28	14252.7
	29	16164.9
	30	17591
	31	18673.7
	32	19491.2
	33	20152.7
	34	20754.6
	35	21258.2
	36	21651.7
	37	21923.2
	38	22185.1
	39	22505
	40	22758.3
	41	22956.1
	42	23126.7
	43	23231.2
	44	23439.4
	45	23645.5
	46	23722.8
	47	23718.9
	48	23745
	49	23860.7
	50	23953.2
C9, SYBR	Cycles	Fluorescence (R)
	1	4767.67
	2	4805.22
	3	4846.41
	4	4869.8
	5	4872.93
	6	4896.98
	7	4896.66
	8	4900.55
	9	4921.85
	10	4920.62
	11	4910.54
	12	4897.18
	13	4916.73
	14	4956.91
	15	4980.97
	16	4995.66
	17	4991.55
	18	4996.52
	19	5015.17
	20	5057.72
	21	5147.91
	22	5332.97
	23	5714.32
	24	6420.77
	25	7632.26
	26	9535.42
	27	12013.5
	28	14361.2
	29	16001.4
	30	17156.5
	31	18130.8
	32	18932.6
	33	19550.9
	34	20102
	35	20593.7
	36	20961.2
	37	21245.4
	38	21532.5
	39	21850.2
	40	22088.1
	41	22285.4
	42	22428.1
	43	22508
	44	22669.7
	45	22890.2
	46	22989.7
	47	23066.6
	48	23137.5
	49	23192.5
	50	23295.2
D1, SYBR	Cycles	Fluorescence (R)
	1	8382.33
	2	8806.44
	3	9101.15
	4	9361.38
	5	9548.46
	6	9674.82
	7	9781.94
	8	9804.98
	9	9854.66
	10	9973.89
	11	10018
	12	10016
	13	10068.7
	14	10139.9
	15	10202.6
	16	10274.9
	17	10332
	18	10350.3
	19	10403.8
	20	10551.9
	21	10803
	22	11181.7
	23	11861.2
	24	13241.1
	25	15641
	26	19445.7
	27	24524.6
	28	29334.2
	29	32850.7
	30	35362.9
	31	37189
	32	38700.7
	33	39862.9
	34	40665.6
	35	41375.2
	36	41942.4
	37	42330.1
	38	42650.7
	39	42991.6
	40	43347.9
	41	43658
	42	43857.3
	43	44018.1
	44	44165
	45	44269.3
	46	44340.8
	47	44388.9
	48	44413.3
	49	44459.1
	50	44542.7
D2, SYBR	Cycles	Fluorescence (R)
	1	8349.33
	2	8618.11
	3	8741.04
	4	8822.35
	5	8911.12
	6	9030.37
	7	9107.79
	8	9139.26
	9	9190.09
	10	9246.36
	11	9306.12
	12	9313.37
	13	9331.46
	14	9401.15
	15	9457.72
	16	9457.91
	17	9485.3
	18	9579.43
	19	9692.48
	20	9842.16
	21	10069.7
	22	10494.2
	23	11287.4
	24	12864.5
	25	15654.8
	26	20060.3
	27	25995.8
	28	31857.6
	29	36333.9
	30	39429
	31	41420
	32	42763
	33	43730.7
	34	44523.6
	35	45188.9
	36	45600.6
	37	45812.5
	38	46033.2
	39	46309.1
	40	46570.4
	41	46752.8
	42	46774.6
	43	46876.9
	44	47107.6
	45	47364.9
	46	47487
	47	47502.3
	48	47495.4
	49	47574.1
	50	47748
D3, SYBR	Cycles	Fluorescence (R)
	1	7888.17
	2	8052.06
	3	8145.69
	4	8265.9
	5	8369.3
	6	8433.77
	7	8482.59
	8	8494.86
	9	8507.95
	10	8537.98
	11	8589.33
	12	8631.44
	13	8694.48
	14	8771.16
	15	8780.39
	16	8779.46
	17	8803.15
	18	8838.72
	19	8938.91
	20	9135.3
	21	9361.43
	22	9727.81
	23	10478.6
	24	11927.5
	25	14564.2
	26	18988.1
	27	25383
	28	32663
	29	38704
	30	42481.7
	31	44575.9
	32	45767.3
	33	46644.1
	34	47390.4
	35	47985.5
	36	48412.5
	37	48687.8
	38	49012.9
	39	49366.6
	40	49682.9
	41	49904.3
	42	49964.4
	43	50049.8
	44	50195.9
	45	50386.3
	46	50539.4
	47	50605.8
	48	50643.9
	49	50797
	50	51014.2
D4, SYBR	Cycles	Fluorescence (R)
	1	9602.83
	2	9798.94
	3	9917.98
	4	10013.7
	5	10097.6
	6	10177.2
	7	10260.7
	8	10351.6
	9	10417.2
	10	10470.7
	11	10542.9
	12	10581.6
	13	10594.5
	14	10641.2
	15	10690.7
	16	10734.9
	17	10773
	18	10843.7
	19	10933.6
	20	11046.5
	21	11302.8
	22	11768.3
	23	12633.1
	24	14295.7
	25	17162.6
	26	21761.5
	27	28240.8
	28	35271.3
	29	40822.1
	30	44130.7
	31	45880.2
	32	46944.1
	33	47730
	34	48382.3
	35	48910.8
	36	49277.3
	37	49605.1
	38	49922
	39	50181.3
	40	50376.1
	41	50545
	42	50635.7
	43	50692.2
	44	50858.7
	45	51075.2
	46	51192.1
	47	51241
	48	51273.3
	49	51310.8
	50	51383.2
D5, SYBR	Cycles	Fluorescence (R)
	1	8861
	2	9029
	3	9089.67
	4	9162.89
	5	9267.96
	6	9331.65
	7	9375.55
	8	9452.85
	9	9517.28
	10	9670.09
	11	9831.36
	12	9870.79
	13	9892.93
	14	9947.64
	15	9998.88
	16	9999.96
	17	9975.99
	18	10020.3
	19	10115.1
	20	10251
	21	10460
	22	10846
	23	11596.3
	24	13006.1
	25	15526.4
	26	19732.5
	27	25767.8
	28	32704.3
	29	38682.4
	30	42486.5
	31	44583.8
	32	45874.3
	33	46783.8
	34	47479.9
	35	47956
	36	48297.7
	37	48588.2
	38	48879.1
	39	49146
	40	49312.3
	41	49526.4
	42	49739.1
	43	49900.4
	44	50034.5
	45	50118.2
	46	50196.7
	47	50276.2
	48	50330.7
	49	50371.2
	50	50412.9
D6, SYBR	Cycles	Fluorescence (R)
	1	9051
	2	9162
	3	9246.33
	4	9317.44
	5	9362.48
	6	9368.83
	7	9431.61
	8	9482.87
	9	9473.62
	10	9501.54
	11	9534.85
	12	9539.95
	13	9530.98
	14	9570.66
	15	9632.89
	16	9639.96
	17	9614.32
	18	9649.11
	19	9719.37
	20	9819.46
	21	10003.5
	22	10328.2
	23	10962.7
	24	12174.6
	25	14440.9
	26	18313.3
	27	24117.8
	28	31420.9
	29	38235
	30	42697.3
	31	45056.8
	32	46392.3
	33	47349.8
	34	48185.3
	35	48774.4
	36	49134.5
	37	49494.2
	38	49820.4
	39	50082.5
	40	50304.5
	41	50520.8
	42	50704.6
	43	50826.2
	44	50908.4
	45	51001.8
	46	51099.6
	47	51189.2
	48	51262.7
	49	51305.2
	50	51364.4
D7, SYBR	Cycles	Fluorescence (R)
	1	5820.5
	2	5904.17
	3	5944.39
	4	5987.8
	5	6037.6
	6	6070.2
	7	6087.4
	8	6090.13
	9	6108.04
	10	6105.68
	11	6098.89
	12	6141.3
	13	6193.1
	14	6222.37
	15	6236.12
	16	6256.71
	17	6267.24
	18	6299.75
	19	6397.58
	20	6556.53
	21	6793.18
	22	7253.73
	23	8154.58
	24	9692.19
	25	11877.4
	26	14186.1
	27	15973
	28	17257.3
	29	18370.4
	30	19293.1
	31	19969
	32	20492.7
	33	20947.2
	34	21419.4
	35	21821.5
	36	22094.8
	37	22321.3
	38	22592.4
	39	22834.8
	40	22966.6
	41	23098.2
	42	23241.4
	43	23309.8
	44	23425.9
	45	23546.3
	46	23666.1
	47	23756.4
	48	23764.5
	49	23903.8
	50	24063.2
D8, SYBR	Cycles	Fluorescence (R)
	1	5418.17
	2	5484.39
	3	5513.46
	4	5547.49
	5	5597.83
	6	5616.61
	7	5616.54
	8	5624.85
	9	5645.95
	10	5688.65
	11	5689.22
	12	5691.74
	13	5720.91
	14	5749.97
	15	5772.32
	16	5772.44
	17	5753.48
	18	5750.49
	19	5829.16
	20	5980.39
	21	6192.13
	22	6593.71
	23	7307.9
	24	8518.97
	25	10455.3
	26	12835.4
	27	14880.1
	28	16286
	29	17416.3
	30	18410.1
	31	19180.4
	32	19751.1
	33	20245
	34	20691.7
	35	21089.9
	36	21415.3
	37	21690.1
	38	21920
	39	22132.7
	40	22380.6
	41	22528.2
	42	22581.7
	43	22665.9
	44	22776
	45	22909.7
	46	22994.6
	47	23035.5
	48	23117.5
	49	23256.5
	50	23430.3
D9, SYBR	Cycles	Fluorescence (R)
	1	4931.67
	2	4967.56
	3	5012.19
	4	5033.06
	5	5051.35
	6	5082.45
	7	5068.15
	8	5061.72
	9	5071.24
	10	5080.08
	11	5098.36
	12	5108.79
	13	5128.93
	14	5142.31
	15	5135.44
	16	5137.48
	17	5155.16
	18	5150.05
	19	5198.02
	20	5325.34
	21	5434.11
	22	5631.37
	23	6048.12
	24	6791.04
	25	8103.35
	26	10011.4
	27	12078.5
	28	13791.5
	29	15100.5
	30	16183.2
	31	17022.1
	32	17660.7
	33	18158.9
	34	18646.3
	35	19149.1
	36	19445.4
	37	19656.8
	38	19934.3
	39	20163.4
	40	20360.5
	41	20555.8
	42	20652.9
	43	20749.6
	44	20884.5
	45	21033.5
	46	21153.2
	47	21219.1
	48	21283.4
	49	21373.8
	50	21489
E1, SYBR	Cycles	Fluorescence (R)
	1	6207.33
	2	6460.44
	3	6634.15
	4	6740.38
	5	6811.46
	6	6885.49
	7	6954.16
	8	7008.05
	9	7041.35
	10	7075.78
	11	7129.59
	12	7151.53
	13	7153.51
	14	7191.5
	15	7217.83
	16	7218.28
	17	7247.09
	18	7280.7
	19	7335.9
	20	7441.97
	21	7579.66
	22	7780.89
	23	8178.63
	24	8994.21
	25	10452.1
	26	13063
	27	17279.3
	28	22888.8
	29	28350.9
	30	32286.3
	31	35077.8
	32	37081.9
	33	38497.3
	34	39762.8
	35	40799.9
	36	41513.6
	37	42039.9
	38	42515.6
	39	42977.5
	40	43377.2
	41	43644.1
	42	43822.7
	43	43994.6
	44	44222.5
	45	44445.8
	46	44570.3
	47	44616.1
	48	44696.4
	49	44900.5
	50	45102.2
E2, SYBR	Cycles	Fluorescence (R)
	1	6553.67
	2	6739.89
	3	6832.63
	4	6891.21
	5	6991.4
	6	7049.47
	7	7056.82
	8	7069.27
	9	7115.09
	10	7153.36
	11	7158.12
	12	7194.71
	13	7231.57
	14	7253.19
	15	7285.06
	16	7313.35
	17	7322.45
	18	7334.82
	19	7382.94
	20	7473.31
	21	7607.77
	22	7803.59
	23	8220.86
	24	9040.95
	25	10597.7
	26	13399.6
	27	17997.5
	28	24597.5
	29	31763.8
	30	37339.3
	31	40897.1
	32	43191
	33	44710.7
	34	45787.9
	35	46547
	36	47096
	37	47524.3
	38	47883.1
	39	48259.4
	40	48532.1
	41	48761
	42	48906
	43	49031.3
	44	49243.8
	45	49378.6
	46	49487.2
	47	49614.7
	48	49705.2
	49	49836.4
	50	50013.1
E3, SYBR	Cycles	Fluorescence (R)
	1	7134.67
	2	7293.22
	3	7396.07
	4	7486.02
	5	7550.01
	6	7600.67
	7	7623.22
	8	7650.07
	9	7682.02
	10	7726.67
	11	7755.22
	12	7747.41
	13	7770.14
	14	7808.38
	15	7856.13
	16	7893.71
	17	7872.9
	18	7897.97
	19	7986.99
	20	8058.66
	21	8199.89
	22	8459.3
	23	8923.43
	24	9805.48
	25	11495.5
	26	14538.8
	27	19469.9
	28	26558
	29	34358.7
	30	40137.2
	31	43417.4
	32	45442.5
	33	46780.8
	34	47759.3
	35	48493.4
	36	48963.8
	37	49284.9
	38	49582.6
	39	49818.2
	40	50037.4
	41	50211.1
	42	50263.7
	43	50374.9
	44	50542
	45	50665
	46	50736
	47	50771
	48	50831
	49	50937
	50	51034
E4, SYBR	Cycles	Fluorescence (R)
	1	7893.33
	2	8000.11
	3	8110.37
	4	8237.46
	5	8305.82
	6	8313.61
	7	8307.2
	8	8341.4
	9	8388.47
[truncated: 755 more rows]

## Sheet: Plate3-6
Amplification Plots
A1, SYBR	Cycles	Fluorescence (R)
	1	4493.5
	2	4551.83
	3	4573.61
	4	4569.54
	5	4565.51
	6	4578.5
	7	4604.17
	8	4610.72
	9	4616.91
	10	4630.97
	11	4646.66
	12	4660.89
	13	4663.96
	14	4668.65
	15	4693.22
	16	4750.74
	17	4810.91
	18	4878.97
	19	5012.32
	20	5317.44
	21	5911.48
	22	6950.49
	23	8731.83
	24	11662.3
	25	16095.4
	26	21781.8
	27	27743.3
	28	32852.4
	29	36498.5
	30	38790.8
	31	40339.3
	32	41494.4
	33	42263.8
	34	42790.3
	35	43144.8
	36	43459.6
	37	43796.5
	38	44092.5
	39	44233.5
	40	44333.2
	41	44468.7
	42	44551.6
	43	44714.5
	44	44734.2
	45	44590.4
	46	44668.1
	47	44757.7
	48	44719.2
	49	44652.4
	50	44558.6
A2, SYBR	Cycles	Fluorescence (R)
	1	4678.83
	2	4689.94
	3	4689.98
	4	4699.99
	5	4702
	6	4716.33
	7	4739.44
	8	4750.15
	9	4743.72
	10	4721.24
	11	4709.08
	12	4709.69
	13	4713.23
	14	4715.74
	15	4735.25
	16	4749.75
	17	4776.25
	18	4795.08
	19	4804.36
	20	4840.45
	21	4883.82
	22	4981.94
	23	5166.31
	24	5482.77
	25	6087.92
	26	7230.64
	27	9316.88
	28	12801.3
	29	17937.8
	30	24262.6
	31	30285.9
	32	34993.3
	33	38347.1
	34	40624.4
	35	42109.8
	36	43218.6
	37	44143.2
	38	44776.1
	39	45265
	40	45698
	41	46000.3
	42	46178.4
	43	46462.8
	44	46663.9
	45	46709.6
	46	46797.2
	47	46845.1
	48	46964.7
	49	47032.6
	50	46996.8
A3, SYBR	Cycles	Fluorescence (R)
	1	4467.33
	2	4474.11
	3	4474.37
	4	4508.12
	5	4521.71
	6	4520.9
	7	4549.97
	8	4565.32
	9	4565.77
	10	4602.59
	11	4636.53
	12	4633.18
	13	4627.39
	14	4640.46
	15	4643.82
	16	4657.61
	17	4674.87
	18	4686.29
	19	4732.43
	20	4811.14
	21	4930.38
	22	5203.46
	23	5726.49
	24	6704.5
	25	8477.17
	26	11594.7
	27	16391.2
	28	21965.7
	29	26958.2
	30	30971.7
	31	34247.2
	32	36884.1
	33	38969.7
	34	40546.2
	35	41749.1
	36	42756.4
	37	43557.5
	38	44190.8
	39	44648.3
	40	44994.4
	41	45336.1
	42	45548.4
	43	45735.1
	44	45914
	45	45992.3
	46	46049.1
	47	46187
	48	46393.3
	49	46458.8
	50	46472.2
A4, SYBR	Cycles	Fluorescence (R)
	1	4767.5
	2	4815.5
	3	4853.83
	4	4840.61
	5	4835.2
	6	4853.4
	7	4876.47
	8	4884.82
	9	4871.94
	10	4875.31
	11	4889.77
	12	4907.26
	13	4918.09
	14	4923.36
	15	4939.45
	16	4959.82
	17	4962.61
	18	4943.87
	19	4945.96
	20	4965.65
	21	4986.22
	22	5031.07
	23	5107.02
	24	5258.01
	25	5565.34
	26	6177.45
	27	7309.48
	28	9358.16
	29	12870.4
	30	18109.8
	31	24616.6
	32	30829.2
	33	35454.7
	34	38694.2
	35	40914.4
	36	42524.5
	37	43705.5
	38	44482.5
	39	45067.5
	40	45501.8
	41	45882.6
	42	46146.9
	43	46317.6
	44	46500.9
	45	46717
	46	46926
	47	47136.3
	48	47229.4
	49	47181.5
	50	47145.4
A5, SYBR	Cycles	Fluorescence (R)
	1	4877.33
	2	4957.78
	3	4995.93
	4	5028.98
	5	5065.99
	6	5082
	7	5092.67
	8	5131.89
	9	5148.96
	10	5145.99
	11	5163.66
	12	5176.22
	13	5182.41
	14	5195.8
	15	5205.93
	16	5230.64
	17	5245.21
	18	5254.74
	19	5271.25
	20	5271.42
	21	5276.81
	22	5303.94
	23	5313.31
	24	5285.1
	25	5277.03
	26	5304.68
	27	5318.89
	28	5340.3
	29	5362.43
	30	5384.81
	31	5462.94
	32	5598.98
	33	5800.99
	34	6108.66
	35	6655.89
	36	7651.3
	37	9382.1
	38	12198.4
	39	16241.1
	40	21361
	41	26873.7
	42	31744.6
	43	35366.5
	44	37781.2
	45	39335.4
	46	40367.8
	47	41155.9
	48	41592.6
	49	41739.2
	50	41933.6
A6, SYBR	Cycles	Fluorescence (R)
	1	4781
	2	4788
	3	4789
	4	4804.33
	5	4807.78
	6	4805.93
	7	4814.31
	8	4822.44
	9	4817.48
	10	4816.49
	11	4821.83
	12	4832.61
	13	4846.54
	14	4867.51
	15	4895.17
	16	4965.72
	17	5058.91
	18	5196.64
	19	5510.88
	20	6130.29
	21	7304.76
	22	9427.92
	23	12829
	24	17315.7
	25	21923.9
	26	25859
	27	29091.7
	28	31756.2
	29	33854.1
	30	35520.4
	31	37022.8
	32	38387.6
	33	39404.5
	34	40253.2
	35	40963.1
	36	41560
	37	42263
	38	42821
	39	43176.3
	40	43469.1
	41	43790
	42	44192
	43	44488
	44	44688
	45	44878
	46	45089.3
	47	45342.8
	48	45440.3
	49	45448.1
	50	45488.9
A7, SYBR	Cycles	Fluorescence (R)
	1	4764
	2	4773
	3	4789.33
	4	4816.44
	5	4806.81
	6	4784.94
	7	4797.65
	8	4811.55
	9	4805.85
	10	4797.28
	11	4830.43
	12	4849.14
	13	4831.38
	14	4822.13
	15	4821.04
	16	4847.35
	17	4854.45
	18	4842.48
	19	4845.16
	20	4846.05
	21	4875.35
	22	4955.78
	23	5041.26
	24	5188.42
	25	5536.14
	26	6214.38
	27	7497.79
	28	9778.93
	29	13487.3
	30	18697.4
	31	24370.5
	32	28976.5
	33	32222.2
	34	34643.1
	35	36451
	36	37975
	37	39316.7
	38	40206.2
	39	40880.1
	40	41490.7
	41	42066.6
	42	42581.5
	43	42960.5
	44	43284.5
	45	43454.8
	46	43634.6
	47	43897.9
	48	44081.6
	49	44173.5
	50	44256.5
A8, SYBR	Cycles	Fluorescence (R)
	1	6196.83
	2	6218.94
	3	6279.98
	4	6305.99
	5	6334
	6	6357.67
	7	6343.22
	8	6369.74
	9	6390.58
	10	6391.53
	11	6402.18
	12	6428.73
	13	6445.24
	14	6415.08
	15	6378.69
	16	6379.9
	17	6414.3
	18	6445.1
	19	6443.03
	20	6450.68
	21	6490.89
	22	6509.63
	23	6475.54
	24	6426.85
	25	6429.62
	26	6448.21
	27	6431.07
	28	6432.36
	29	6456.45
	30	6441.15
	31	6454.38
	32	6532.79
	33	6621.26
	34	6803.75
	35	7173.25
	36	7879.75
	37	9200.58
	38	11464.5
	39	15243.5
	40	20828.8
	41	27418.9
	42	33598
	43	38383.3
	44	41599.8
	45	43628.9
	46	44948
	47	45801.3
	48	46277.8
	49	46567.6
	50	46870.9
A9, SYBR	Cycles	Fluorescence (R)
	1	4646.33
	2	4680.11
	3	4700.04
	4	4707.35
	5	4684.45
	6	4654.82
	7	4673.61
	8	4713.2
	9	4739.07
	10	4744.02
	11	4733.67
	12	4734.56
	13	4743.52
	14	4741.17
	15	4722.39
	16	4730.46
	17	4784.49
	18	4843.83
	19	4927.28
	20	5091.09
	21	5401.36
	22	5995.45
	23	7114.48
	24	9171.16
	25	12686.1
	26	18094.7
	27	24832.6
	28	30947.2
	29	35085.4
	30	37751.5
	31	39679.8
	32	41072.6
	33	42002.5
	34	42671.2
	35	43196.4
	36	43647.1
	37	44074
	38	44318.3
	39	44441.8
	40	44620.6
	41	44779.9
	42	44910
	43	45015
	44	44982.7
	45	45043.6
	46	45217.5
	47	45301.5
	48	45332.8
	49	45350.9
	50	45356.6
A10, SYBR	Cycles	Fluorescence (R)
	1	5177
	2	5484.67
	3	5797.22
	4	6097.07
	5	6453.02
	6	6877.67
	7	7289.89
	8	7662.3
	9	8034.1
	10	8445.03
	11	8854.34
	12	9163.78
	13	9449.26
	14	9748.42
	15	10003.8
	16	10270.6
	17	10574.2
	18	10844.4
	19	11058.5
	20	11296.5
	21	11555.2
	22	11845.4
	23	12183.8
	24	12520.6
	25	12973.5
	26	13780.2
	27	15021.1
	28	17004.4
	29	19992.8
	30	23663.9
	31	27546.6
	32	30995.5
	33	33492.5
	34	35307.5
	35	36695.5
	36	37836.2
	37	38835.7
	38	39529.2
	39	40063.7
	40	40584.6
	41	41027.2
	42	41389.4
	43	41657.5
	44	41798.5
	45	41947.5
	46	42180.8
	47	42305.9
	48	42324.3
	49	42389.1
	50	42452.9
A11, SYBR	Cycles	Fluorescence (R)
	1	4364.33
	2	4400.44
	3	4440.48
	4	4451.49
	5	4464.5
	6	4475.83
	7	4458.28
	8	4463.09
	9	4484.7
	10	4523.23
	11	4544.74
	12	4548.91
	13	4543.64
	14	4517.55
	15	4511.85
	16	4533.28
	17	4546.43
	18	4534.14
	19	4534.71
	20	4567.24
	21	4606.08
	22	4675.03
	23	4783.34
	24	4947.45
	25	5263.15
	26	5896.38
	27	7104.46
	28	9191.82
	29	12521.9
	30	16891.3
	31	21300.4
	32	24842.1
	33	27362
	34	29330.7
	35	30909.6
	36	32289.9
	37	33558.6
	38	34586.2
	39	35453.7
	40	36132.2
	41	36664.1
	42	37156.4
	43	37678.5
	44	38159.5
	45	38450.5
	46	38678.5
	47	38964.5
	48	39229.2
	49	39515.7
	50	39821.1
A12, SYBR	Cycles	Fluorescence (R)
	1	4217.33
	2	4311.44
	3	4365.48
	4	4382.49
	5	4413.83
	6	4429.94
	7	4456.65
	8	4500.22
	9	4528.07
	10	4525.02
	11	4549.01
	12	4572.34
	13	4537.78
	14	4518.26
	15	4528.09
	16	4564.36
	17	4583.79
	18	4587.26
	19	4616.09
	20	4632.36
	21	4689.12
	22	4862.04
	23	5151.35
	24	5647.78
	25	6658.59
	26	8461.53
	27	11412.2
	28	15489.4
	29	19395.5
	30	22200.5
	31	24169.8
	32	25649.9
	33	26887.3
	34	27874.1
	35	28695.4
	36	29575.5
	37	30354.5
	38	30916.5
	39	31399.8
	40	31804.9
	41	32162.6
	42	32594.5
	43	33011.2
	44	33203.4
	45	33307.5
	46	33558.5
	47	33784.2
	48	33981.7
	49	34167.2
	50	34298.3
B1, SYBR	Cycles	Fluorescence (R)
	1	4875.17
	2	4914.39
	3	4888.46
	4	4898.49
	5	4929.5
	6	4946.83
	7	4994.94
	8	5015.65
	9	4983.88
	10	4952.96
	11	4956.65
	12	4984.22
	13	5017.07
	14	5039.69
	15	5046.23
	16	5076.74
	17	5177.58
	18	5325.86
	19	5558.62
	20	6005.54
	21	6852.85
	22	8383.28
	23	11006.8
	24	15192.3
	25	21092.1
	26	28167.4
	27	35082.8
	28	40181.6
	29	43138.2
	30	44890.1
	31	46040.4
	32	46840.5
	33	47369.5
	34	47679.8
	35	47919.9
	36	48108
	37	48215
	38	48340.7
	39	48418.6
	40	48456.5
	41	48530.5
	42	48559.8
	43	48589.9
	44	48675
	45	48719.7
	46	48698.6
	47	48717.5
	48	48662.5
	49	48606.8
	50	48625.2
B2, SYBR	Cycles	Fluorescence (R)
	1	4527.5
	2	4564.5
	3	4574.5
	4	4576.5
	5	4567.83
	6	4575.94
	7	4600.65
	8	4613.55
	9	4615.85
	10	4612.62
	11	4610.87
	12	4629.29
	13	4650.76
	14	4635.92
	15	4623.64
	16	4640.55
	17	4669.85
	18	4709.62
	19	4712.21
	20	4725.07
	21	4803.69
	22	4930.23
	23	5177.08
	24	5623.36
	25	6464.79
	26	7996.26
	27	10673.1
	28	14975.7
	29	20753.6
	30	27024.2
	31	32314.1
	32	36126.4
	33	38812.5
	34	40653.2
	35	41938.4
	36	42882.5
	37	43602.8
	38	44140.6
	39	44504.2
	40	44801.1
	41	45111.4
	42	45389.5
	43	45568.2
	44	45677.1
	45	45873.7
	46	46035.2
	47	46170.4
	48	46328.1
	49	46330.7
	50	46280.3
B3, SYBR	Cycles	Fluorescence (R)
	1	4499.83
	2	4551.28
	3	4574.76
	4	4594.92
	5	4608.31
	6	4600.44
	7	4602.48
	8	4629.49
	9	4655.5
	10	4668.17
	11	4693.06
	12	4716.35
	13	4707.45
	14	4720.82
	15	4750.94
	16	4776.98
	17	4811.66
	18	4841.55
	19	4880.18
	20	4956.06
	21	5119.35
	22	5496.45
	23	6185.15
	24	7441.05
	25	9811.02
	26	13810
	27	19429.3
	28	25468.4
	29	30453.5
	30	34412.2
	31	37685.4
	32	40219.8
	33	42003.3
	34	43153.4
	35	44053.8
	36	44893.6
	37	45583.2
	38	46006.1
	39	46343.7
	40	46686.9
	41	46960.3
	42	47141.1
	43	47280.4
	44	47418.5
	45	47627.5
	46	47907.5
	47	48097.5
	48	48134.2
	49	48193.1
	50	48308.3
B4, SYBR	Cycles	Fluorescence (R)
	1	4472.5
	2	4512.5
	3	4576.17
	4	4595.39
	5	4580.46
	6	4607.15
	7	4631.38
	8	4615.46
	9	4611.15
	10	4593.05
	11	4590.68
	12	4619.23
	13	4621.74
	14	4603.58
	15	4600.86
	16	4603.95
	17	4637.32
	18	4671.44
	19	4647.81
	20	4645.94
	21	4700.65
	22	4773.55
	23	4868.85
	24	5071.95
	25	5484.32
	26	6277.44
	27	7736.81
	28	10378.3
	29	14730.1
	30	20903.4
	31	27889.5
	32	33851.8
	33	38054.3
	34	40892.1
	35	42683
	36	43908.3
	37	44901.1
	38	45631.7
	39	46145.6
	40	46516.9
	41	46854.6
	42	47237.9
	43	47436
	44	47526
	45	47711
	46	47833
	47	47953.7
	48	48038.2
	49	48066.1
	50	48116.1
B5, SYBR	Cycles	Fluorescence (R)
	1	5020
	2	5116
	3	5181.33
	4	5219.44
	5	5241.81
	6	5286.94
	7	5342.98
	8	5342.66
	9	5312.55
	10	5302.85
	11	5317.28
	12	5340.09
	13	5368.03
	14	5407.34
	15	5442.11
	16	5456.37
	17	5461.79
	18	5470.26
	19	5469.42
	20	5460.14
	21	5463.05
	22	5475.02
	23	5484.34
	24	5486.45
	25	5500.82
	26	5518.94
	27	5555.31
	28	5592.77
	29	5589.26
	30	5638.75
	31	5789.92
	32	6065.64
	33	6569.55
	34	7444.85
	35	8896.95
	36	11366
	37	15281.7
	38	20450.6
	39	26272.9
	40	31934.6
	41	36544.5
	42	39801.8
	43	41944.9
	44	43181.3
	45	43852.8
	46	44341.6
	47	44670.9
	48	44841
	49	44931.7
	50	45019.3
B6, SYBR	Cycles	Fluorescence (R)
	1	4397.67
	2	4448.22
	3	4451.74
	4	4456.91
	5	4476.3
	6	4492.1
	7	4519.37
	8	4538.46
	9	4553.15
	10	4597.38
	11	4614.46
	12	4595.15
	13	4608.72
	14	4642.57
	15	4686.86
	16	4762.95
	17	4869.65
	18	5076.88
	19	5453.96
	20	6174.65
	21	7550.22
	22	9928.41
	23	13576.1
	24	17945.7
	25	22011.9
	26	25430.6
	27	28245.9
	28	30494.6
	29	32243.2
	30	33667.4
	31	35006.5
	32	36178.2
	33	37136.4
	34	37937.8
	35	38596.6
	36	39248.9
	37	39893
	38	40389.3
	39	40819.4
	40	41172.1
	41	41537.4
	42	41968.1
	43	42295.7
	44	42432.6
	45	42533.9
	46	42801.6
	47	43109.2
	48	43261.1
	49	43295
	50	43363.3
B7, SYBR	Cycles	Fluorescence (R)
	1	4761.67
	2	4850.89
	3	4921.96
	4	4923.99
	5	4947.66
	6	5004.89
	7	5068.3
	8	5120.43
	9	5120.81
	10	5124.27
	11	5134.76
	12	5160.25
	13	5193.75
	14	5212.25
	15	5228.42
	16	5250.81
	17	5277.94
	18	5295.98
	19	5311.33
	20	5321.11
	21	5374.37
	22	5464.12
	23	5587.37
	24	5825.12
	25	6336.37
	26	7334.46
	27	9180.82
	28	12370.6
	29	17348.2
	30	23628.1
	31	29501.4
	32	33921.8
	33	37076.6
	34	39388.2
	35	41071.1
	36	42379.7
	37	43418.2
	38	44167.1
	39	44709.7
	40	45200.6
	41	45703.9
	42	46069.6
	43	46371.9
	44	46580.6
	45	46669.9
	46	46848.3
	47	47045.8
	48	47136.3
	49	47246.1
	50	47384.1
B8, SYBR	Cycles	Fluorescence (R)
	1	6282
	2	6349.67
	3	6397.56
	4	6458.19
	5	6496.4
	6	6511.13
	7	6516.04
	8	6542.68
	9	6559.23
	10	6560.41
	11	6572.8
	12	6597.27
	13	6607.09
	14	6599.36
	15	6619.45
	16	6640.82
	17	6652.61
	18	6641.2
	19	6602.07
	20	6592.02
	21	6583.01
	22	6567.67
	23	6589.56
	24	6604.85
	25	6587.62
	26	6591.54
	27	6609.85
	28	6600.62
	29	6593.54
	30	6613.51
	31	6640.5
	32	6650.5
	33	6664.83
	34	6730.61
	35	6856.54
	36	7087.85
	37	7555.95
	38	8438.65
	39	9994.55
	40	12759.8
	41	17289.3
	42	23475.8
	43	30151.9
	44	35900
	45	39988.3
	46	42519.8
	47	44099.6
	48	45111.5
	49	45788.5
	50	46459.7
B9, SYBR	Cycles	Fluorescence (R)
	1	4650.67
	2	4674.22
	3	4692.74
	4	4702.91
	5	4692.97
	6	4700.99
	7	4750.66
	8	4783.55
	9	4784.52
	10	4769.51
	11	4753.17
	12	4766.39
	13	4784.46
	14	4775.15
	15	4775.72
	16	4817.91
	17	4855.97
	18	4897.99
	19	4967.66
	20	5149.89
	21	5552.3
	22	6307.77
	23	7755.59
	24	10372.9
	25	14701
	26	21033.7
	27	28299.2
	28	34370.1
	29	38400.7
	30	40950.2
	31	42705.7
	32	43974.9
	33	44764.6
	34	45241.2
	35	45602.4
	36	45873.5
	37	46140.2
	38	46319.1
	39	46414
	40	46559
	41	46629.7
	42	46715.9
	43	46877.3
	44	46938.1
	45	46939.4
	46	47035.8
	47	47143.9
	48	47178
	49	47173.3
	50	47164
B10, SYBR	Cycles	Fluorescence (R)
	1	5767
	2	6067.33
	3	6409.44
	4	6808.48
	5	7255.49
	6	7758.83
	7	8216.28
	8	8652.76
	9	9174.92
	10	9669.64
	11	10098.5
	12	10501.5
	13	10888.8
	14	11260.3
	15	11605.1
	16	11968
	17	12341
	18	12691
	19	12952
	20	13201
	21	13492.7
	22	13839.9
	23	14276
	24	14791.7
	25	15560.6
	26	16814.9
	27	18844.3
	28	21910.1
	29	26038.7
	30	30863.9
	31	35430.3
	32	39008.1
	33	41438.4
	34	43007.5
	35	44160.5
	36	44983.8
	37	45549.3
	38	45892.8
	39	46075.3
	40	46269.1
	41	46489.4
	42	46738.5
	43	46928.2
	44	47021.1
	45	47008.7
	46	47082.6
	47	47255.2
	48	47314.1
	49	47337.7
	50	47364.3
B11, SYBR	Cycles	Fluorescence (R)
	1	4434.5
	2	4527.83
	3	4575.28
	4	4576.09
	5	4574.03
	6	4597.01
	7	4644
	8	4645.33
	9	4632.44
	10	4646.15
	11	4652.72
	12	4653.24
	13	4664.75
	14	4680.25
	15	4665.42
	16	4661.81
	17	4674.27
	18	4666.76
	19	4672.59
	20	4678.53
	21	4706.18
	22	4798.73
	23	4937.58
	24	5157.53
	25	5606.18
	26	6515.39
	27	8153.46
	28	10914.2
	29	15141.7
	30	20409.6
	31	25370.5
	32	29161.8
	33	31950.9
	34	34134
	35	35947
	36	37464
	37	38783.3
	38	39815.4
	39	40576.5
	40	41215.2
	41	41754.1
	42	42265.4
	43	42714.1
	44	43008.4
	45	43203.5
	46	43469.2
	47	43865.1
	48	44074
	49	44078
	50	44138.8
B12, SYBR	Cycles	Fluorescence (R)
	1	4323.83
	2	4410.61
	3	4454.54
	4	4448.85
	5	4456.95
	6	4466.65
	7	4488.88
	8	4535.63
	9	4552.88
	10	4549.96
	11	4573.99
	12	4606.33
	13	4593.78
	14	4565.26
	15	4560.75
	16	4573.92
	17	4594.97
	18	4632.66
	19	4665.22
	20	4706.07
	21	4834.69
	22	5076.9
	23	5508.3
	24	6359.77
	25	7962.92
	26	10793.3
	27	15267.8
	28	20805.9
	29	25625.6
	30	28965.2
	31	31450.1
	32	33474.4
	33	35049.5
	34	36241.5
	35	37287.8
	36	38319.3
	37	39240.8
	38	39879.6
	39	40375.5
	40	40867.5
	41	41313.2
	42	41799.4
	43	42087.1
	44	42256.4
	45	42492.1
	46	42652.4
	47	42861.8
	48	43070.3
	49	43200.8
	50	43323.4
C1, SYBR	Cycles	Fluorescence (R)
	1	4689.67
	2	4735.22
	3	4763.07
	4	4746.36
	5	4742.12
	6	4754.71
	7	4784.24
	8	4784.75
	9	4778.25
	10	4767.75
	11	4762.25
	12	4785.08
	13	4792.36
	14	4818.12
	15	4842.37
	16	4909.79
	17	5056.93
	18	5284.31
	19	5727.44
	20	6489.81
	21	7920.94
	22	10563
	23	14723.3
	24	20548.8
	25	27582.9
	26	34718
	27	40395.3
	28	43813.4
	29	45588.1
	30	46514
	31	47110
	32	47639.7
	33	48064.9
	34	48249
	35	48362
	36	48534.7
	37	48780.2
	38	48955.4
	39	48944.8
	40	48919.3
	41	49007.4
	42	49105.8
	43	49130.3
	44	49116.8
	45	49102.9
	46	49176.3
	47	49209.4
	48	49194.8
	49	49132.3
	50	49012.6
C2, SYBR	Cycles	Fluorescence (R)
	1	4817.5
	2	4859.5
	3	4889.83
	4	4884.61
	5	4862.87
	6	4869.62
	7	4870.87
	8	4887.29
	9	4895.1
	10	4886.7
	11	4887.9
	12	4892.63
	13	4907.21
	14	4906.74
	15	4900.91
	16	4894.97
	17	4887.66
	18	4918.22
	19	4963.41
	20	5002.8
	21	5109.27
	22	5348.42
	23	5759.81
	24	6504.27
	25	7883.42
	26	10322.8
	27	14369.6
	28	20186.5
	29	26792.5
	30	32792.5
	31	37334.2
	32	40357.4
	33	42400.8
	34	43877.9
	35	44908.6
	36	45592.9
	37	46047.6
	38	46359.2
	39	46632.7
	40	46936.2
	41	47202.4
	42	47431.5
	43	47650.8
	44	47743.9
	45	47734.6
	46	47820.5
	47	47982.5
	48	48068.2
	49	48087.4
	50	48097.3
C3, SYBR	Cycles	Fluorescence (R)
	1	4689.5
	2	4744.83
	3	4774.94
	4	4807.31
	5	4826.44
	6	4842.81
	7	4864.6
	8	4885.2
	9	4873.07
	10	4847.36
	11	4857.79
	12	4871.93
	13	4873.64
	14	4884.21
	15	4876.74
	16	4888.91
	17	4932.3
	18	4985.43
	19	5089.48
	20	5280.49
	21	5678.83
	22	6470.61
	23	7932.2
	24	10521.1
	25	14817.4
	26	20843.1
	27	27241.7
	28	32568.9
	29	36571.6
	30	39698.9
	31	42163.3
	32	43908.8
	33	45092.6
	34	45850.5
	35	46375.2
	36	46888.4
	37	47391.1
	38	47736.7
	39	47955.9
	40	48207.3
	41	48552.1
	42	48850.7
	43	49019.2
	44	49156.4
	45	49311.8
	46	49462.3
	47	49595.4
	48	49708.8
	49	49776.9
	50	49834.6
C4, SYBR	Cycles	Fluorescence (R)
	1	4674.67
	2	4717.22
	3	4723.41
	4	4717.8
	5	4745.6
	6	4762.53
	7	4783.18
	8	4794.73
	9	4773.24
	10	4766.08
	11	4768.69
	12	4760.23
	13	4746.08
	14	4748.03
	15	4783.68
	16	4793.23
	17	4775.41
	18	4758.47
	19	4763.16
	20	4809.72
	21	4904.57
	22	5040.86
	23	5265.29
	24	5713.43
	25	6551.48
	26	8103.83
	27	10930.9
	28	15606.6
	29	22193.5
	30	29489.5
	31	35688.8
	32	40024.9
	33	42754.3
	34	44489.8
	35	45698.3
	36	46577.4
	37	47211.1
	38	47657.7
	39	48018.6
	40	48257.2
	41	48496.7
	42	48806.2
	43	49060.7
	44	49211.6
	45	49321.5
	46	49481.5
	47	49706.5
	48	49818.5
	49	49791.5
	50	49803.3
C5, SYBR	Cycles	Fluorescence (R)
	1	5408
	2	5504
	3	5570.67
	4	5566.89
	5	5564.3
	6	5571.1
	7	5559.03
	8	5575.68
	9	5596.23
	10	5579.08
	11	5579.03
	12	5606.34
	13	5605.45
	14	5588.15
	15	5608.72
	16	5633.91
	17	5655.97
	18	5647.32
	19	5603.77
	20	5613.26
	21	5628.42
	22	5630.47
	23	5672.16
	24	5684.05
	25	5665.02
	26	5678.01
	27	5695
	28	5716.67
	29	5728.89
	30	5787.96
	31	5940.99
	32	6158
	33	6563
	34	7278
	35	8482
	36	10631.7
	37	14229.2
	38	19369.7
	39	25692.6
	40	32273.5
	41	38011.8
	42	42003.9
	43	44246
	44	45467
	45	46154.3
	46	46627.8
	47	46947.3
	48	47120.1
	49	47157
	50	47166
C6, SYBR	Cycles	Fluorescence (R)
	1	4527.17
	2	4552.72
	3	4554.91
	4	4551.97
	5	4563.32
	6	4601.77
	7	4610.92
	8	4611.97
	9	4634.32
	10	4644.11
	11	4656.04
	12	4678.68
	13	4690.89
	14	4704.3
	15	4754.77
	16	4843.26
	17	5005.75
	18	5329.58
	19	5948.86
	20	7132.29
	21	9227.76
	22	12582.3
	23	16981.4
	24	21363.1
	25	25061.4
	26	28156.8
	27	30754.6
	28	32742.9
	29	34335.6
	30	35809.2
	31	37122.7
	32	38211.6
	33	39043.5
	34	39706.5
	35	40333.8
	36	40996.6
	37	41593.2
	38	42051.4
	39	42359.5
	40	42641.2
	41	43042.4
	42	43437.8
	43	43709.3
	44	43892.8
	45	44014.9
	46	44110
	47	44307
	48	44426.3
	49	44435.8
	50	44516.1
C7, SYBR	Cycles	Fluorescence (R)
	1	4713.17
	2	4764.72
	3	4816.24
	4	4860.75
	5	4882.25
	6	4919.08
	7	4945.69
	8	4963.23
	9	4959.74
	10	4940.25
	11	4940.42
	12	4957.81
	13	4965.6
	14	4959.2
	15	4941.4
	16	4948.13
	17	4973.71
	18	4974.57
	19	4964.19
	20	4989.4
	21	5071.13
	22	5232.04
	23	5522.68
	24	6067.89
	25	7121.3
	26	9087.43
	27	12568.5
	28	18071.5
	29	25139.5
	30	32174.8
	31	37722.6
	32	41430.9
	33	43721.3
	34	45192.1
	35	46191
	36	46996.3
	37	47758.4
	38	48314.1
	39	48677.4
	40	49045.8
	41	49368.6
	42	49610.5
	43	49842.8
	44	50060.6
	45	50220.9
	46	50356.6
	47	50523.9
	48	50566.3
	49	50544.4
	50	50567.6
C8, SYBR	Cycles	Fluorescence (R)
	1	6603.67
	2	6649.56
	3	6648.85
	4	6672.28
	5	6699.76
	6	6727.92
	7	6784.64
	8	6812.21
	9	6818.74
	10	6839.91
	11	6847.64
	12	6849.21
	13	6814.74
	14	6798.91
	15	6833.3
	16	6824.1
	17	6817.37
	18	6851.46
	19	6834.49
	20	6810.83
	21	6817.61
	22	6814.54
	23	6810.85
	24	6797.62
	25	6794.87
	26	6770.62
	27	6781.54
	28	6816.85
	29	6821.62
	30	6845.87
	31	6896.29
	32	6958.43
	33	7066.48
	34	7315.16
	35	7799.72
	36	8734.91
	37	10416.3
	38	13315.4
	39	17894.5
	40	24111.2
	41	31001.4
	42	36899.8
	43	40934.9
	44	43384
	45	44892
	46	45923
	47	46607.7
	48	47033.9
	49	47382.3
	50	47760.5
C9, SYBR	Cycles	Fluorescence (R)
	1	4891.67
	2	4946.56
	3	4983.52
	4	5009.17
	5	5086.06
	6	5171.35
	7	5199.12
	8	5206.71
	9	5218.57
	10	5238.19
	11	5259.4
	12	5252.13
	13	5259.38
	14	5249.79
	15	5253.26
	16	5312.42
	17	5410.47
	18	5560.49
	19	5801.16
	20	6290.05
	21	7259.02
	22	9108.34
	23	12371.1
	24	17564.7
	25	24538.9
	26	31882.6
	27	37668.5
	28	41203.2
	29	43136.1
	30	44367
	31	45329
	32	45995.3
	33	46426.4
	34	46733.1
	35	47039
	36	47308.3
	37	47544.1
	38	47754.4
	39	47828.8
	40	47912.6
	41	48062.9
	42	48197.6
	43	48341.2
	44	48385.4
	45	48300.5
	46	48325.8
	47	48484.9
	48	48498
	49	48441.3
	50	48452.5
C10, SYBR	Cycles	Fluorescence (R)
	1	5743.17
	2	6040.39
	3	6400.46
	4	6807.82
	5	7331.61
	6	7931.87
	7	8494.62
	8	9035.87
	9	9542.29
	10	10031.4
	11	10503.1
	12	10988
	13	11458.7
	14	11870.6
	15	12232.9
	16	12565.3
	17	12932.1
	18	13368.4
	19	13754.1
	20	14095.7
	21	14536.6
	22	15090.5
	23	15797.8
	24	16801.6
	25	18346.5
	26	20865.2
	27	24718.7
	28	29838.2
	29	35372.1
	30	40111.4
	31	43438.8
	32	45496.3
	33	46775.4
	34	47646.5
	35	48293.2
	36	48757.4
	37	49160.5
	38	49462.8
	39	49639.3
	40	49756.1
	41	49863.4
	42	50034.1
	43	50214
	44	50302
	45	50364
	46	50433
	47	50535.7
	48	50575.2
	49	50526.4
	50	50544.6
C11, SYBR	Cycles	Fluorescence (R)
	1	4840
	2	4903.33
	3	4919.11
	4	4907.37
	5	4917.79
	6	4940.93
	7	4965.64
	8	4973.21
	9	4961.74
	10	4962.58
	11	4961.53
	12	4968.51
	13	4978.5
	14	4972.17
	15	4969.06
	16	4968.35
	17	5005.45
	18	5049.48
	19	5073.83
	20	5098.94
	21	5199.98
	22	5429.99
	23	5790.33
	24	6488.11
	25	7817.7
	26	10213.6
	27	14181.2
	28	19893.4
	29	26225.8
	30	31633.3
	31	35669.8
	32	38624.3
	33	40849.1
	34	42462
	35	43723
	36	44684.7
	37	45508.2
	38	46159.4
	39	46577.8
	40	46945.6
	41	47231.5
	42	47568.2
	43	47867.4
	44	48009.5
	45	48128.2
	46	48300.4
	47	48458.1
	48	48607.4
	49	48750.8
	50	48877
C12, SYBR	Cycles	Fluorescence (R)
	1	4276.33
	2	4343.78
	3	4369.59
	4	4389.53
	5	4377.51
	6	4386.5
	7	4404.83
	8	4415.94
	9	4437.65
	10	4430.55
	11	4417.85
	12	4417.28
	13	4421.76
	14	4448.25
	15	4460.08
	16	4467.69
	17	4507.23
	18	4556.41
	19	4624.47
	20	4751.82
	21	4981.94
	22	5476.31
	23	6473.77
	24	8282.59
	25	11327.2
	26	15992.7
	27	21329.9
	28	25648.6
	29	28638.2
	30	30925.7
	31	32857.9
	32	34413
	33	35710.7
	34	36773.6
	35	37653.9
	36	38430.3
	37	39205.1
	38	39880.7
	39	40405.6
	40	40912.5
	41	41301.5
	42	41628.2
	43	41939.7
	44	42165.9
	45	42351.3
	46	42612.4
	47	42891.8
	48	43037.6
	49	43126.9
	50	43263.5
D1, SYBR	Cycles	Fluorescence (R)
	1	5721.33
	2	5733.78
	3	5765.93
	4	5796.31
	5	5814.77
	6	5804.59
	7	5812.86
	8	5829.95
	9	5800.65
	10	5808.55
	11	5828.52
	12	5826.84
	13	5852.28
	14	5865.43
	15	5872.14
	16	5908.71
	17	5955.24
	18	6010.08
	19	6126.36
	20	6366.12
	21	6828.37
	22	7743.46
	23	9383.49
	24	12222.5
	25	16829.2
	26	23590.7
	27	31974.9
	28	39612.6
	29	44667.5
	30	47553.2
	31	49126.1
	32	50060.4
	33	50712.8
	34	51133.3
	35	51419.1
	36	51702.7
	37	51957.9
	38	52096
	39	52179.3
	40	52214.4
	41	52370.8
	42	52542.3
	43	52541.8
	44	52570.9
	45	52641
	46	52703.7
	47	52746.6
	48	52789.5
	49	52735.5
	50	52595.3
D2, SYBR	Cycles	Fluorescence (R)
	1	4393.5
	2	4406.5
	3	4407.83
	4	4416.61
	5	4410.54
	6	4406.18
	7	4421.39
	8	4439.13
	9	4427.04
	10	4403.35
	11	4403.12
	12	4411.71
	13	4421.57
	14	4433.86
	15	4462.62
	16	4477.87
	17	4486.29
	18	4485.1
	19	4457.03
	20	4463.68
	21	4497.56
	22	4544.85
	23	4616.95
	24	4735.98
	25	4975.33
	26	5476.78
	27	6445.59
	28	8242.86
	29	11247
	30	15977
	31	22425
	32	29190.3
	33	34760.4
	34	38714.8
	35	41191.6
	36	42844.5
	37	44089.5
	38	44949.2
	39	45652.7
	40	46191.2
	41	46601.1
	42	46944.7
	43	47236.6
	44	47440.5
	45	47587.2
	46	47632.4
	47	47711.8
	48	47895.9
	49	47941.6
	50	47943.5
D3, SYBR	Cycles	Fluorescence (R)
	1	4415.5
	2	4426.17
	3	4433.39
	4	4439.8
	5	4443.27
	6	4447.09
	7	4469.36
	8	4494.45
	9	4479.82
	10	4472.94
	11	4482.65
	12	4492.22
	13	4484.07
	14	4479.69
	15	4490.23
	16	4504.74
	17	4509.25
	18	4498.42
	19	4495.81
	20	4538.6
	21	4599.87
	22	4683.29
	23	4855.43
	24	5203.14
	25	5896.71
	26	7194.9
	27	9571.63
	28	13591.2
	29	19223.7
	30	25196.9
	31	30377.3
	32	34476.8
	33	37694.3
	34	40199.1
	35	41889.7
	36	43177.6
	37	44206.9
	38	44978
	39	45511.7
	40	45905.2
	41	46322.1
	42	46667.7
	43	46949.9
	44	47142.3
	45	47314.4
	46	47493.1
	47	47688
	48	47801
	49	47838.3
	50	47917.2
D4, SYBR	Cycles	Fluorescence (R)
	1	4414.5
	2	4423.17
	3	4463.06
	4	4480.02
	5	4451.67
	6	4455.89
	7	4471.3
	8	4473.77
	9	4488.26
[truncated: 2,897 more rows]

## Sheet: Plate3-7
Amplification Plots
A2, SYBR	Cycles	Fluorescence (R)
	1	4571
	2	4587.67
	3	4612.56
	4	4617.85
	5	4622.62
	6	4623.54
	7	4629.85
	8	4626.28
	9	4634.76
	10	4653.59
	11	4646.53
	12	4652.51
	13	4666.84
	14	4676.61
	15	4686.54
	16	4737.51
	17	4770.5
	18	4812.17
	19	4950.72
	20	5165.57
	21	5589.52
	22	6381.17
	23	7803.72
	24	10363.2
	25	14547.1
	26	20697
	27	28176
	28	35326.3
	29	40716.8
	30	43903.3
	31	45592.4
	32	46568.1
	33	47128
	34	47501.3
	35	47847.1
	36	48126
	37	48312.7
	38	48396.6
	39	48448.9
	40	48551
	41	48702.7
	42	48821.9
	43	48841.3
	44	48888.4
	45	49039.8
	46	49116.6
	47	49139.5
	48	49118.2
	49	49100.4
	50	49166.9
A3, SYBR	Cycles	Fluorescence (R)
	1	4377
	2	4384
	3	4393.67
	4	4400.56
	5	4409.52
	6	4433.17
	7	4459.72
	8	4453.91
	9	4442.97
	10	4454.32
	11	4457.77
	12	4452.92
	13	4437.97
	14	4451.99
	15	4489
	16	4497.67
	17	4485.89
	18	4471.96
	19	4483.32
	20	4511.77
	21	4561.26
	22	4639.42
	23	4780.81
	24	5065.94
	25	5564.98
	26	6492.66
	27	8195.55
	28	11081.2
	29	15497.4
	30	21226.1
	31	26901.7
	32	31127.2
	33	33917.7
	34	35965.9
	35	37660.6
	36	39053.9
	37	40192
	38	40966.3
	39	41504.4
	40	42031.5
	41	42513.8
	42	42933.9
	43	43246
	44	43483.3
	45	43802.1
	46	44149.4
	47	44317.1
	48	44425.4
	49	44629.8
	50	44858
A4, SYBR	Cycles	Fluorescence (R)
	1	4642.33
	2	4697.44
	3	4742.48
	4	4763.49
	5	4758.83
	6	4780.28
	7	4789.76
	8	4782.59
	9	4795.2
	10	4829.07
	11	4860.69
	12	4844.9
	13	4852.97
	14	4888.32
	15	4914.44
	16	4936.15
	17	4945.38
	18	4954.79
	19	4983.6
	20	5025.87
	21	5135.62
	22	5384.87
	23	5812.29
	24	6645.43
	25	8279.81
	26	11164.6
	27	15689.5
	28	21256.8
	29	26568.6
	30	30933.2
	31	34351.7
	32	36994.9
	33	39064.6
	34	40747.5
	35	42047.5
	36	43070.5
	37	43882.8
	38	44471.3
	39	44882.1
	40	45261.7
	41	45644.2
	42	45906.7
	43	46087.6
	44	46327.9
	45	46568.6
	46	46718.5
	47	46868.2
	48	46967.7
	49	47017.9
	50	47096.9
A5, SYBR	Cycles	Fluorescence (R)
	1	4332.33
	2	4370.44
	3	4401.15
	4	4427.72
	5	4435.57
	6	4449.19
	7	4443.06
	8	4447.02
	9	4450.67
	10	4442.89
	11	4448.3
	12	4437.1
	13	4438.7
	14	4425.57
	15	4442.52
	16	4469.51
	17	4468.17
	18	4468.06
	19	4470.69
	20	4491.23
	21	4518.08
	22	4544.36
	23	4598.79
	24	4701.26
	25	4923.75
	26	5361.25
	27	6138.42
	28	7567.81
	29	10114.3
	30	14198.4
	31	19663.8
	32	25123.9
	33	29319
	34	32268.7
	35	34599.9
	36	36488.3
	37	37846.8
	38	38867.3
	39	39770.8
	40	40568.9
	41	41244
	42	41803
	43	42242
	44	42599.7
	45	42893.2
	46	43190.7
	47	43475.9
	48	43668.6
	49	43792.2
	50	43953.5
A6, SYBR	Cycles	Fluorescence (R)
	1	4847.67
	2	4875.56
	3	4860.85
	4	4858.28
	5	4884.43
	6	4915.81
	7	4930.27
	8	4923.42
	9	4907.14
	10	4924.71
	11	4963.9
	12	4972.97
	13	4960.99
	14	4981
	15	5008.33
	16	5009.44
	17	5006.81
	18	4995.94
	19	4987.65
	20	4992.55
	21	5012.18
	22	5035.39
	23	5015.13
	24	4991.38
	25	5005.79
	26	5032.93
	27	5064.31
	28	5079.77
	29	5084.26
	30	5098.09
	31	5122.7
	32	5145.9
	33	5199.63
	34	5283.88
	35	5427.63
	36	5713.88
	37	6202.96
	38	7086.65
	39	8680.22
	40	11395.4
	41	15578.5
	42	21213.5
	43	27582.2
	44	33535.7
	45	38299.9
	46	41617.6
	47	43722.9
	48	44942
	49	45645.3
	50	46366.2
A7, SYBR	Cycles	Fluorescence (R)
	1	4609.17
	2	4624.39
	3	4620.46
	4	4614.49
	5	4643.83
	6	4662.28
	7	4656.43
	8	4667.48
	9	4664.83
	10	4658.94
	11	4665.31
	12	4664.77
	13	4672.59
	14	4705.86
	15	4702.29
	16	4681.43
	17	4696.48
	18	4708.49
	19	4697.5
	20	4698.17
	21	4757.06
	22	4825.35
	23	4890.12
	24	5024.71
	25	5308.24
	26	5814.75
	27	6802.92
	28	8628.97
	29	11795.7
	30	16752.6
	31	22780.5
	32	28103.2
	33	31887.7
	34	34664.2
	35	36955.7
	36	38716.9
	37	40063
	38	41123.3
	39	41841.8
	40	42502.6
	41	43189.5
	42	43727.5
	43	44080.5
	44	44340.8
	45	44650.6
	46	45001.2
	47	45284.7
	48	45428.2
	49	45521.7
	50	45666.1
A8, SYBR	Cycles	Fluorescence (R)
	1	4594.33
	2	4637.44
	3	4660.48
	4	4705.49
	5	4722.16
	6	4721.72
	7	4747.91
	8	4760.64
	9	4752.21
	10	4741.74
	11	4754.91
	12	4774.97
	13	4780.99
	14	4793.66
	15	4800.22
	16	4834.07
	17	4865.02
	18	4876.34
	19	4906.11
	20	4960.04
	21	5138.68
	22	5437.23
	23	5919.41
	24	6908.8
	25	8798.93
	26	12067.3
	27	17135.8
	28	23596.9
	29	29945.3
	30	34697.4
	31	37892.1
	32	39994.4
	33	41236.1
	34	42164.7
	35	42928.6
	36	43479.5
	37	43881.5
	38	44106.8
	39	44340.3
	40	44632.1
	41	44869.7
	42	45061.9
	43	45190.6
	44	45256.2
	45	45376.4
	46	45538.5
	47	45690.8
	48	45783.3
	49	45722.8
	50	45672.2
A9, SYBR	Cycles	Fluorescence (R)
	1	5339
	2	5562.33
	3	5826.78
	4	6189.59
	5	6622.53
	6	7055.84
	7	7467.61
	8	7846.54
	9	8236.18
	10	8659.06
	11	9117.69
	12	9520.56
	13	9821.85
	14	10128.3
	15	10479.8
	16	10826.9
	17	11120.3
	18	11386.4
	19	11656.1
	20	11911
	21	12198.7
	22	12513.9
	23	12783.3
	24	13153.8
	25	13722.9
	26	14531.3
	27	15797.1
	28	17754.4
	29	20713.5
	30	24659.2
	31	29037.4
	32	32878.1
	33	35626.4
	34	37675.1
	35	39363.7
	36	40665.6
	37	41616.9
	38	42293.3
	39	42809.4
	40	43222.8
	41	43594.6
	42	43928.9
	43	44118.3
	44	44260.4
	45	44436.5
	46	44615.2
	47	44770.4
	48	44812.8
	49	44822.9
	50	44895.1
A10, SYBR	Cycles	Fluorescence (R)
	1	4346
	2	4382.33
	3	4386.44
	4	4383.81
	5	4413.94
	6	4433.65
	7	4422.22
	8	4420.74
	9	4424.91
	10	4443.97
	11	4456.99
	12	4445
	13	4442.67
	14	4455.22
	15	4477.74
	16	4479.91
	17	4452.3
	18	4451.1
	19	4480.37
	20	4505.46
	21	4543.82
	22	4595.27
	23	4676.09
	24	4849.36
	25	5197.79
	26	5859.6
	27	7099.2
	28	9263.73
	29	12783.2
	30	17654.1
	31	22710.4
	32	26742.8
	33	29550.9
	34	31714.3
	35	33638.8
	36	35271.9
	37	36637.3
	38	37657.1
	39	38520.4
	40	39353.1
	41	40111.7
	42	40773.6
	43	41220.2
	44	41612.7
	45	42012.2
	46	42365.4
	47	42648.8
	48	42852.6
	49	42972.9
	50	43068.3
A11, SYBR	Cycles	Fluorescence (R)
	1	4286.17
	2	4300.72
	3	4315.91
	4	4354.3
	5	4379.43
	6	4396.14
	7	4401.71
	8	4392.57
	9	4380.86
	10	4389.29
	11	4420.43
	12	4445.81
	13	4443.94
	14	4445.98
	15	4489.33
	16	4519.78
	17	4519.93
	18	4522.31
	19	4528.44
	20	4556.81
	21	4639.6
	22	4787.87
	23	5036.29
	24	5496.76
	25	6389.25
	26	8055.75
	27	10956.9
	28	15655
	29	21735.7
	30	27457.6
	31	31624.5
	32	34504.5
	33	36627.2
	34	38326.4
	35	39876.1
	36	41098.7
	37	41955.6
	38	42683.2
	39	43355.7
	40	43957.6
	41	44458.5
	42	44780.2
	43	45047.1
	44	45305
	45	45574.3
	46	45822.8
	47	45968.6
	48	46147.5
	49	46272.5
	50	46355.5
B2, SYBR	Cycles	Fluorescence (R)
	1	4480.83
	2	4534.61
	3	4560.2
	4	4576.4
	5	4589.47
	6	4607.16
	7	4616.72
	8	4604.57
	9	4604.52
	10	4629.51
	11	4663.84
	12	4657.61
	13	4623.2
	14	4653.4
	15	4692.13
	16	4725.04
	17	4791.01
	18	4925
	19	5186.67
	20	5650.22
	21	6540.41
	22	8148.8
	23	10943.6
	24	15505.5
	25	22052.5
	26	29906.5
	27	37051.2
	28	41898.7
	29	44735.6
	30	46400.5
	31	47412.8
	32	48032.3
	33	48355.4
	34	48532.5
	35	48759.5
	36	48959.2
	37	49024.7
	38	49062.6
	39	49142.5
	40	49215.8
	41	49295.3
	42	49355.1
	43	49399.4
	44	49450.1
	45	49505.4
	46	49538.1
	47	49536
	48	49560
	49	49556.3
	50	49524.2
B3, SYBR	Cycles	Fluorescence (R)
	1	4471.33
	2	4506.11
	3	4525.7
	4	4560.57
	5	4592.19
	6	4615.73
	7	4621.58
	8	4591.86
	9	4585.95
	10	4611.65
	11	4624.22
	12	4618.74
	13	4617.25
	14	4619.42
	15	4609.47
	16	4613.49
	17	4640.16
	18	4667.72
	19	4664.91
	20	4679.3
	21	4746.77
	22	4849.59
	23	5047.53
	24	5444.84
	25	6217.28
	26	7609.76
	27	10032.6
	28	13949.2
	29	19395.4
	30	25388.5
	31	30522.8
	32	34192.3
	33	36690.4
	34	38583.5
	35	40093.8
	36	41253.3
	37	42035.1
	38	42541
	39	43025.3
	40	43478.1
	41	43858.4
	42	44204.8
	43	44371.6
	44	44387.5
	45	44604.5
	46	44931.8
	47	45128.6
	48	45252.9
	49	45329
	50	45400.4
B4, SYBR	Cycles	Fluorescence (R)
	1	4441
	2	4468.33
	3	4505.44
	4	4535.15
	5	4547.05
	6	4545.68
	7	4536.56
	8	4528.85
	9	4508.95
	10	4515.32
	11	4539.44
	12	4533.48
	13	4521.16
	14	4545.05
	15	4579.02
	16	4587.34
	17	4600.11
	18	4639.37
	19	4700.46
	20	4771.15
	21	4908.05
	22	5212.68
	23	5822.89
	24	6960.63
	25	9112.54
	26	12835.8
	27	18073.9
	28	23574.3
	29	28171.4
	30	31874.1
	31	34925.4
	32	37336.1
	33	39301
	34	40843.3
	35	41942.1
	36	42815
	37	43460.3
	38	43930.1
	39	44317.4
	40	44684.8
	41	45050.6
	42	45456.5
	43	45714.5
	44	45810.2
	45	46066.4
	46	46310.8
	47	46441.6
	48	46517.5
	49	46555.5
	50	46619.5
B5, SYBR	Cycles	Fluorescence (R)
	1	4611.17
	2	4624.72
	3	4635.57
	4	4650.52
	5	4669.17
	6	4700.72
	7	4706.91
	8	4686.64
	9	4704.55
	10	4729.18
	11	4726.73
	12	4714.91
	13	4713.97
	14	4721.32
	15	4732.44
	16	4753.48
	17	4767.16
	18	4772.39
	19	4779.13
	20	4791.71
	21	4820.9
	22	4875.97
	23	4984.32
	24	5184.77
	25	5562.59
	26	6309.86
	27	7697.62
	28	10173.2
	29	14259.7
	30	20142.9
	31	26820
	32	32477.3
	33	36504.4
	34	39353.5
	35	41327.2
	36	42782.4
	37	43873.1
	38	44551.4
	39	45083.8
	40	45618.6
	41	46100.5
	42	46384.2
	43	46563.1
	44	46772.7
	45	46961.6
	46	47139.5
	47	47233.8
	48	47238.9
	49	47339
	50	47504.5
B6, SYBR	Cycles	Fluorescence (R)
	1	4597.67
	2	4671.89
	3	4728.63
	4	4741.88
	5	4772.96
	6	4817.65
	7	4827.88
	8	4833.63
	9	4835.21
	10	4847.4
	11	4855.47
	12	4845.49
	13	4839.83
	14	4843.94
	15	4873.65
	16	4907.88
	17	4928.29
	18	4927.1
	19	4928.7
	20	4928.9
	21	4944.3
	22	4933.1
	23	4899.7
	24	4913.23
	25	4905.74
	26	4915.58
	27	4936.53
	28	4917.84
	29	4909.28
	30	4916.09
	31	4943.03
	32	4954.34
	33	4948.45
	34	4948.15
	35	4955.72
	36	4952.24
	37	4941.08
	38	4931.36
	39	4930.45
	40	4954.15
	41	4975.05
	42	4985.02
	43	4994.34
	44	5027.78
	45	5101.59
	46	5246.2
	47	5499.07
	48	5933.69
	49	6774.23
	50	7739.27
B7, SYBR	Cycles	Fluorescence (R)
	1	4598
	2	4592.67
	3	4585.56
	4	4588.52
	5	4617.51
	6	4646.5
	7	4649.17
	8	4646.06
	9	4641.02
	10	4656.67
	11	4670.56
	12	4672.19
	13	4659.06
	14	4652.69
	15	4671.9
	16	4680.3
	17	4675.43
	18	4678.48
	19	4694.83
	20	4733.28
	21	4784.09
	22	4852.36
	23	4994.12
	24	5298.04
	25	5882.68
	26	7010.56
	27	9017.52
	28	12469.2
	29	17787.4
	30	24155.5
	31	29892.5
	32	34099.8
	33	37088.6
	34	39395.9
	35	41144.3
	36	42477.8
	37	43513.6
	38	44135.5
	39	44606.8
	40	45179.9
	41	45633.6
	42	45939.5
	43	46165.5
	44	46321.5
	45	46552.2
	46	46758.1
	47	46923
	48	47052
	49	47132.3
	50	47235.7
B8, SYBR	Cycles	Fluorescence (R)
	1	4593.33
	2	4614.44
	3	4610.81
	4	4624.94
	5	4636.65
	6	4637.55
	7	4639.18
	8	4646.73
	9	4656.91
	10	4682.3
	11	4704.77
	12	4717.59
	13	4720.53
	14	4714.18
	15	4724.06
	16	4734.02
	17	4695.34
	18	4702.11
	19	4736.37
	20	4752.12
	21	4808.37
	22	4898.46
	23	5104.82
	24	5503.61
	25	6249.87
	26	7705.29
	27	10339.8
	28	14729.6
	29	21166.5
	30	28818.2
	31	35550.4
	32	40091.1
	33	42927.7
	34	44657.2
	35	45665.1
	36	46324.4
	37	46855.5
	38	47217.8
	39	47521.9
	40	47857.6
	41	48061.2
	42	48183.7
	43	48327.9
	44	48436.6
	45	48500.5
	46	48574.8
	47	48646.9
	48	48662.3
	49	48717.4
	50	48824.9
B9, SYBR	Cycles	Fluorescence (R)
	1	5515.67
	2	5764.56
	3	6085.52
	4	6478.84
	5	6919.95
	6	7408.65
	7	7854.22
	8	8275.07
	9	8725.69
	10	9169.23
	11	9625.41
	12	10078.8
	13	10453.6
	14	10794.9
	15	11173.6
	16	11488.2
	17	11827.1
	18	12203
	19	12535.3
	20	12826.1
	21	13102.4
	22	13431.5
	23	13771.2
	24	14240.1
	25	14944.7
	26	15990.9
	27	17641
	28	20131.3
	29	23807.4
	30	28571.8
	31	33471.6
	32	37605.9
	33	40548.6
	34	42497.2
	35	43908.7
	36	44851.2
	37	45478.7
	38	45926.6
	39	46273.9
	40	46607
	41	46856.3
	42	47058.8
	43	47175.6
	44	47198.9
	45	47376
	46	47562
	47	47610
	48	47677.7
	49	47786.6
	50	47912.3
B10, SYBR	Cycles	Fluorescence (R)
	1	4678.33
	2	4687.78
	3	4684.26
	4	4681.75
	5	4685.58
	6	4713.86
	7	4714.95
	8	4704.65
	9	4698.88
	10	4715.63
	11	4763.54
	12	4772.51
	13	4747.5
	14	4738.17
	15	4756.06
	16	4790.02
	17	4795.67
	18	4781.22
	19	4773.74
	20	4795.58
	21	4827.53
	22	4848.84
	23	4927.61
	24	5074.2
	25	5310.07
	26	5773.69
	27	6660.9
	28	8272.63
	29	11105.2
	30	15569.4
	31	21363.5
	32	26944.5
	33	31176.5
	34	34217.5
	35	36663.8
	36	38650.9
	37	40158
	38	41356.7
	39	42334.2
	40	43165.4
	41	43885.1
	42	44437.7
	43	44781.2
	44	45022.1
	45	45321
	46	45640.3
	47	45812.8
	48	45917.3
	49	46072.1
	50	46278.6
B11, SYBR	Cycles	Fluorescence (R)
	1	4576.5
	2	4601.83
	3	4625.28
	4	4630.43
	5	4644.48
	6	4667.16
	7	4654.72
	8	4646.57
	9	4648.52
	10	4662.84
	11	4702.95
	12	4698.65
	13	4684.55
	14	4690.52
	15	4690.84
	16	4694.95
	17	4714.98
	18	4736.33
	19	4755.11
	20	4817.7
	21	4927.57
	22	5089.86
	23	5415.29
	24	6112.43
	25	7447.14
	26	9841.38
	27	13934.8
	28	19972.6
	29	26888.5
	30	32715.8
	31	36944.9
	32	40024.3
	33	42123.1
	34	43623.7
	35	44726.2
	36	45548.4
	37	46143.8
	38	46583.6
	39	47032.5
	40	47446.5
	41	47771.5
	42	48059.5
	43	48262.2
	44	48374.1
	45	48650.4
	46	49000.5
	47	49068.2
	48	49139.1
	49	49335.4
	50	49484.3
C2, SYBR	Cycles	Fluorescence (R)
	1	4644
	2	4693.33
	3	4703.11
	4	4699.37
	5	4720.46
	6	4751.82
	7	4771.94
	8	4772.31
	9	4784.77
	10	4795.59
	11	4800.86
	12	4809.29
	13	4789.1
	14	4787.7
	15	4823.23
	16	4866.74
	17	4940.58
	18	5072.86
	19	5304.95
	20	5754.65
	21	6637.88
	22	8247.29
	23	11004.4
	24	15491.5
	25	22028.2
	26	29984.7
	27	37441.6
	28	42559.5
	29	45379.8
	30	47001.3
	31	47983.4
	32	48636.5
	33	49094.2
	34	49318.1
	35	49636
	36	49950
	37	50090.3
	38	50156.8
	39	50283.3
	40	50407.4
	41	50444.5
	42	50565.5
	43	50632.5
	44	50612.2
	45	50654.4
	46	50797.8
	47	50900.3
	48	50834.8
	49	50773.6
	50	50763.4
C3, SYBR	Cycles	Fluorescence (R)
	1	4740.33
	2	4729.78
	3	4721.59
	4	4738.2
	5	4756.4
	6	4769.8
	7	4780.93
	8	4782.98
	9	4777.33
	10	4777.78
	11	4779.93
	12	4773.64
	13	4763.88
	14	4773.96
	15	4795.99
	16	4815.66
	17	4839.22
	18	4826.74
	19	4813.91
	20	4849.3
	21	4922.43
	22	5014.14
	23	5179.38
	24	5510.46
	25	6174.15
	26	7421.72
	27	9639.24
	28	13393.4
	29	19134.8
	30	26598.6
	31	33995.2
	32	39489.4
	33	42832.1
	34	44776.7
	35	46063.6
	36	46996.9
	37	47704
	38	48169.7
	39	48581.6
	40	49008.2
	41	49294.4
	42	49519.8
	43	49744.9
	44	49901.6
	45	50109.2
	46	50388.4
	47	50468.5
	48	50465.5
	49	50551.5
	50	50633.7
C4, SYBR	Cycles	Fluorescence (R)
	1	4689
	2	4737
	3	4759
	4	4769
	5	4773.33
	6	4783.78
	7	4781.93
	8	4781.98
	9	4792.99
	10	4794.33
	11	4807.11
	12	4825.37
	13	4811.79
	14	4800.6
	15	4826.53
	16	4847.18
	17	4860.06
	18	4869.69
	19	4885.56
	20	4987.52
	21	5145.51
	22	5427.84
	23	6030.28
	24	7107.09
	25	9208.7
	26	12916.6
	27	18550.9
	28	25318.6
	29	31467.9
	30	36442.3
	31	40327.4
	32	42996.8
	33	44787.6
	34	46017.9
	35	46916.3
	36	47710.1
	37	48287.4
	38	48733.1
	39	49205.4
	40	49620.5
	41	49897.2
	42	50112.4
	43	50214.5
	44	50316.5
	45	50541.5
	46	50780.5
	47	50901.2
	48	50905.4
	49	50931.5
	50	50954.9
C5, SYBR	Cycles	Fluorescence (R)
	1	4667.33
	2	4716.44
	3	4738.15
	4	4740.05
	5	4732.35
	6	4741.12
	7	4764.71
	8	4784.9
	9	4776.63
	10	4763.88
	11	4785.63
	12	4782.21
	13	4765.4
	14	4768.47
	15	4768.82
	16	4785.94
	17	4816.31
	18	4818.1
	19	4802.7
	20	4843.9
	21	4883.97
	22	4902.99
	23	4989.33
	24	5176.44
	25	5561.81
	26	6288.94
	27	7611.65
	28	10027.2
	29	14141.4
	30	20359.5
	31	28096.8
	32	35152.6
	33	40017.5
	34	43093.8
	35	45086.3
	36	46451.4
	37	47342.5
	38	47956.5
	39	48476.2
	40	49007.4
	41	49426.1
	42	49700.4
	43	49896.8
	44	49969.3
	45	50137.1
	46	50354
	47	50455
	48	50488.3
	49	50522.1
	50	50563.2
C6, SYBR	Cycles	Fluorescence (R)
	1	4604.83
	2	4624.94
	3	4605.98
	4	4606.66
	5	4642.55
	6	4651.18
	7	4639.39
	8	4633.46
	9	4633.15
	10	4633.38
	11	4635.13
	12	4635.71
	13	4640.9
	14	4637.97
	15	4651.66
	16	4659.89
	17	4658.63
	18	4676.88
	19	4671.29
	20	4657.76
	21	4675.59
	22	4676.86
	23	4653.29
	24	4649.76
	25	4660.59
	26	4681.53
	27	4684.51
	28	4668.17
	29	4653.39
	30	4695.8
	31	4804.6
	32	4913.53
	33	5062.84
	34	5345.61
	35	5865.54
	36	6830.18
	37	8561.06
	38	11502
	39	16032
	40	22355.3
	41	29715.8
	42	36676.6
	43	41819.2
	44	44904.1
	45	46825.4
	46	48068.5
	47	48810.2
	48	49239.7
	49	49516.2
	50	49761.8
C7, SYBR	Cycles	Fluorescence (R)
	1	4637.67
	2	4642.22
	3	4647.07
	4	4662.36
	5	4683.12
	6	4690.71
	7	4671.57
	8	4672.86
	9	4670.29
	10	4671.43
	11	4690.81
	12	4681.6
	13	4670.87
	14	4684.62
	15	4697.54
	16	4707.51
	17	4723.84
	18	4715.61
	19	4713.2
	20	4744.07
	21	4810.36
	22	4902.12
	23	5049.04
	24	5329.35
	25	5878.45
	26	6962.15
	27	8935.38
	28	12354.5
	29	17734.5
	30	24434.5
	31	30623.8
	32	35245.3
	33	38444.8
	34	40789.3
	35	42565.1
	36	43884
	37	44812
	38	45437
	39	45964.7
	40	46405.2
	41	46770.7
	42	47036.6
	43	47275.5
	44	47494.2
	45	47678.7
	46	47866.2
	47	48012.1
	48	48155.4
	49	48287.5
	50	48395.7
C8, SYBR	Cycles	Fluorescence (R)
	1	4658.5
	2	4657.5
	3	4630.83
	4	4639.28
	5	4666.09
	6	4676.7
	7	4691.9
	8	4694.3
	9	4689.43
	10	4696.48
	11	4706.49
	12	4709.83
	13	4698.28
	14	4713.09
	15	4728.03
	16	4724.34
	17	4743.45
	18	4747.82
	19	4759.94
	20	4814.65
	21	4897.22
	22	5048.74
	23	5320.91
	24	5871.97
	25	6997.32
	26	9038.11
	27	12524.7
	28	18023.9
	29	25284
	30	32665.3
	31	38232.8
	32	41622.3
	33	43589.4
	34	44881.5
	35	45846.8
	36	46556.9
	37	47041.6
	38	47346.2
	39	47614.1
	40	47880.4
	41	48051.8
	42	48163.9
	43	48293.6
	44	48462.2
	45	48658.1
	46	48749.4
	47	48794.1
	48	48867.4
	49	48947.8
	50	49023.5
C9, SYBR	Cycles	Fluorescence (R)
	1	5753.33
	2	6000.44
	3	6304.15
	4	6678.72
	5	7118.91
	6	7574.97
	7	8026.32
	8	8512.44
	9	9004.15
	10	9473.05
	11	9916.02
	12	10333.3
	13	10694.8
	14	11035.9
	15	11395
	16	11766.3
	17	12112.1
	18	12424.4
	19	12739.5
	20	13067.2
	21	13405.1
	22	13730
	23	14000
	24	14340
	25	14928
	26	15833.3
	27	17196.4
	28	19179.5
	29	22387.5
	30	26913.8
	31	32076.9
	32	36712.6
	33	39979.5
	34	42199.8
	35	43828.9
	36	44993.3
	37	45746.1
	38	46304
	39	46687.7
	40	47059.9
	41	47483
	42	47668
	43	47749.7
	44	48010.6
	45	48277.5
	46	48329.8
	47	48357.9
	48	48476.3
	49	48581.4
	50	48681.1
C10, SYBR	Cycles	Fluorescence (R)
	1	4447.83
	2	4456.61
	3	4449.87
	4	4450.29
	5	4483.43
	6	4485.81
	7	4479.6
	8	4497.53
	9	4500.18
	10	4513.39
	11	4544.8
	12	4542.27
	13	4505.76
	14	4494.25
	15	4515.75
	16	4518.92
	17	4524.97
	18	4541.66
	19	4561.22
	20	4591.41
	21	4586.47
	22	4576.49
	23	4630.5
	24	4741.5
	25	4892.5
	26	5182.17
	27	5789.72
	28	6920.24
	29	8938.41
	30	12456.8
	31	17920.3
	32	24539.4
	33	30536.8
	34	35108.3
	35	38670.1
	36	41430.4
	37	43242.8
	38	44453.6
	39	45470.2
	40	46365.7
	41	47092.2
	42	47594.4
	43	47943.8
	44	48217.3
	45	48523.8
	46	48769.9
	47	48897.6
	48	49014.5
	49	49148.5
	50	49294
C11, SYBR	Cycles	Fluorescence (R)
	1	4419.33
	2	4453.11
	3	4493.7
	4	4505.9
	5	4522.63
	6	4548.88
	7	4533.29
	8	4513.76
	9	4523.92
	10	4511.97
	11	4520.32
	12	4542.77
	13	4536.59
	14	4533.86
	15	4528.95
	16	4539.65
	17	4554.22
	18	4554.74
	19	4580.91
	20	4625.97
	21	4679.66
	22	4781.22
	23	4949.07
	24	5327.69
	25	6144.56
	26	7671.52
	27	10428.2
	28	14975.4
	29	21538.8
	30	28743.6
	31	34748.5
	32	39026.2
	33	41764.4
	34	43614.8
	35	45102.9
	36	46253.6
	37	47091.5
	38	47677.5
	39	48133.8
	40	48605.9
	41	49000.6
	42	49181.9
	43	49300.6
	44	49508.5
	45	49756.8
	46	49908.6
	47	50021.9
	48	50191.3
	49	50292.8
	50	50384.1
D2, SYBR	Cycles	Fluorescence (R)
	1	4611
	2	4630
	3	4653
	4	4665.33
	5	4687.78
	6	4719.26
	7	4732.42
	8	4702.47
	9	4715.82
	10	4735.61
	11	4743.54
	12	4757.85
	13	4740.95
	14	4752.98
	15	4793.99
	16	4836.66
	17	4913.22
	18	5049.07
	19	5287.36
	20	5724.45
	21	6585.15
	22	8152.05
	23	10885.7
	24	15426.9
	25	21940.6
	26	29810.2
	27	37173.1
	28	42228.7
	29	45087.2
	30	46770.7
	31	47731.2
	32	48285.7
	33	48643.2
	34	48879.4
	35	49127.1
	36	49291
	37	49360.7
	38	49415.6
	39	49541.5
	40	49690.2
	41	49761.7
	42	49754.9
	43	49768.3
	44	49824.1
	45	49859.4
	46	49890.5
	47	49915.8
	48	49908.3
	49	49875.8
	50	49834.6
D3, SYBR	Cycles	Fluorescence (R)
	1	4615.67
	2	4657.22
	3	4681.07
	4	4676.36
	5	4679.79
	6	4701.93
	7	4709.64
	8	4713.55
	9	4732.85
	10	4753.95
	11	4724.32
	12	4707.77
	13	4721.26
	14	4717.09
	15	4728.03
	16	4740.34
	17	4755.11
	18	4773.7
	19	4794.23
	20	4823.41
	21	4893.8
	22	5016.6
	23	5218.2
	24	5607.4
	25	6384.8
	26	7817.6
	27	10343.9
	28	14532.6
	29	20441.9
	30	27152.6
	31	33022.5
	32	37174.2
	33	39898.1
	34	41807.4
	35	43140.8
	36	44096.6
	37	44829.2
	38	45359.7
	39	45848.6
	40	46296.9
	41	46664.3
	42	46915.1
	43	47031.4
	44	47167.8
	45	47357.3
	46	47530.8
	47	47620.6
	48	47598.9
	49	47683.6
	50	47819
D4, SYBR	Cycles	Fluorescence (R)
	1	4697.17
	2	4709.39
	3	4719.13
	4	4739.04
	5	4747.35
	6	4752.78
	7	4782.26
	8	4809.75
	9	4819.25
	10	4797.08
	11	4788.36
	12	4787.79
	13	4780.6
	14	4790.87
	15	4809.96
	16	4855.99
	17	4878.33
	18	4885.44
	19	4928.15
	20	5038.05
	21	5256.35
	22	5638.78
	23	6382.26
	24	7876.42
	25	10579.8
	26	15013.9
	27	21046.6
	28	27087.9
	29	32026
	30	35988.7
	31	39141.9
	32	41520.6
	33	43161.2
	34	44357.7
	35	45254.9
	36	45960.6
	37	46480.2
	38	46829.1
	39	47197
	40	47607.7
	41	47931.9
	42	48163.6
	43	48340.2
	44	48492.1
	45	48630.4
	46	48792.1
	47	48951
	48	49061.3
	49	49145.8
	50	49181.1
D5, SYBR	Cycles	Fluorescence (R)
	1	4779.5
	2	4810.5
	3	4804.5
	4	4808.17
	5	4815.06
	6	4825.69
	7	4842.9
	8	4860.97
	9	4869.32
	10	4872.11
	11	4867.37
	12	4884.12
	13	4896.37
	14	4873.12
	15	4867.71
	16	4880.57
	17	4882.19
	18	4856.06
	19	4868.02
	20	4919.34
	21	4970.78
	22	5029.59
	23	5124.86
	24	5334.62
	25	5752.21
	26	6545.4
	27	8015.8
	28	10695.9
	29	15272.6
	30	22126.5
	31	30266.8
	32	37351.3
	33	42103.1
	34	44932.7
	35	46624.6
	36	47823.2
	37	48685.1
	38	49294.4
	39	49877.1
	40	50426.7
	41	50806.2
	42	51038.7
	43	51187.9
	44	51276
	45	51392.7
	46	51527.2
	47	51602.1
	48	51642.7
	49	51764.9
	50	51921.4
D6, SYBR	Cycles	Fluorescence (R)
	1	4886.33
	2	4920.78
	3	4923.59
	4	4946.86
	5	4952.95
	6	4926.98
	7	4928.99
	8	4942
	9	4922.67
	10	4924.22
	11	4952.41
	12	4968.14
	13	4969.38
	14	4961.13
	15	4968.38
	16	4994.46
	17	5006.82
	18	4996.94
	19	4994.98
	20	4998.66
	21	4991.22
	22	4990.41
	23	5001.8
	24	4991.6
	25	4987.2
	26	5002.07
	27	4994.02
	28	4973.34
	29	4977.11
	30	4999.04
	31	5001.68
	32	5017.89
	33	5039.96
	34	5048.99
	35	5101.66
	36	5189.89
	37	5320.3
	38	5586.77
	39	6072.92
	40	6926.64
	41	8396.88
	42	10650.6
	43	13588.9
	44	16835
	45	19841.7
	46	22076.9
	47	23406
	48	24120.7
	49	24485.2
	50	24816.3
D7, SYBR	Cycles	Fluorescence (R)
	1	4747
	2	4774
	3	4794.33
	4	4809.78
	5	4814.93
	6	4810.98
	7	4808.33
	8	4839.44
	9	4851.15
	10	4840.38
	11	4848.79
	12	4845.6
	13	4837.53
	14	4831.84
	15	4833.61
	16	4827.2
	17	4825.07
	18	4846.36
	19	4880.12
	20	4923.71
	21	4978.9
	22	5056.63
	23	5193.21
	24	5507.4
	25	6167.47
	26	7396.82
	27	9616.94
	28	13488.3
	29	19382.4
	30	26348.1
	31	32588
	32	37221
	33	40378.7
	34	42516.2
	35	44095.1
	36	45256
	37	45971.7
	38	46457.9
	39	46922.3
	40	47388.8
	41	47897.6
	42	48303.9
	43	48492.3
	44	48591.8
	45	48847.9
	46	49119
	47	49185
	48	49255.7
	49	49366.2
	50	49454.9
D8, SYBR	Cycles	Fluorescence (R)
	1	4747.67
	2	4798.22
	3	4789.07
	4	4781.36
	5	4795.79
	6	4815.93
	7	4830.64
	8	4822.21
	9	4813.74
	10	4818.91
	11	4834.97
	12	4854.66
	13	4862.22
	14	4845.74
	15	4851.91
	16	4870.3
	17	4856.1
	18	4830.7
	19	4853.23
	20	4935.41
	21	5042.47
	22	5183.16
	23	5434.39
	24	5997.13
	25	7063.71
	26	9022.9
	27	12549.3
	28	18213.4
	29	26038.1
	30	34365.7
	31	40735.9
	32	44468.6
	33	46505.5
	34	47832.5
	35	48786.8
	36	49431.3
	37	49897.8
	38	50295.6
	39	50613.2
	40	50861.7
	41	51175.9
	42	51418.3
	43	51444.1
	44	51395.7
	45	51478.2
	46	51537.7
	47	51535.2
	48	51614.7
	49	51636.2
	50	51627.6
D9, SYBR	Cycles	Fluorescence (R)
	1	5480.33
	2	5716.44
	3	5992.48
	4	6416.83
	5	6896.94
	6	7352.31
	7	7776.77
	8	8199.92
	9	8659.97
	10	9135.99
	11	9620.66
	12	10058.6
	13	10410.9
	14	10767.3
	15	11142.4
	16	11469.5
	17	11763.5
	18	12065.2
	19	12419.4
	20	12775.5
	21	13085.2
	22	13387.7
	23	13733.6
	24	14218.9
	25	14844.6
	26	15778.9
	27	17317.6
	28	19772.2
	29	23490.7
	30	28310.6
	31	33575.2
	32	38140.4
	33	41239.8
	34	43317.6
	35	44778.9
	36	45662.6
	37	46221.2
	38	46613.4
	39	46909.8
	40	47264.3
	41	47679.1
	42	47985
	43	48109.7
	44	48149.6
	45	48313.5
	46	48464.8
	47	48476.3
	48	48501.1
	49	48571
	50	48652.1
D10, SYBR	Cycles	Fluorescence (R)
	1	4740.33
	2	4761.11
	3	4765.37
	4	4799.12
	5	4820.04
	6	4820.68
	7	4840.23
	8	4831.08
	9	4820.36
	10	4830.45
	11	4847.82
	12	4870.61
	13	4861.87
	14	4851.29
	15	4851.1
	16	4862.03
	17	4866.01
	18	4860
	19	4878.33
	20	4902.11
	21	4942.37
	22	4968.46
	23	5020.49
	24	5167.16
	25	5381.39
	26	5810.8
	27	6619.93
	28	8062.64
	29	10677.2
	30	15003.4
	31	21004.8
	32	27240.9
	33	32201.3
	34	35854.4
	35	38730.1
	36	40994.4
	37	42721.8
	38	43996.6
	39	44869.9
	40	45537.3
	41	46148.1
	42	46615.7
	43	46838.2
	44	47045.1
	45	47414.4
	46	47637.5
	47	47705.5
	48	47839.5
	49	47948.2
	50	48033.2
D11, SYBR	Cycles	Fluorescence (R)
	1	4685.83
	2	4723.61
	3	4745.87
	4	4741.62
	5	4752.54
	6	4789.85
	7	4806.62
	8	4782.54
	9	4767.51
[truncated: 2,081 more rows]

## Sheet: Plate3-8
Amplification Plots
A2, SYBR	Cycles	Fluorescence (R)
	1	4264.17
	2	4317.06
	3	4340.35
	4	4370.12
	5	4391.71
	6	4382.24
	7	4386.41
	8	4393.14
	9	4394.71
	10	4397.24
	11	4413.41
	12	4411.8
	13	4415.27
	14	4443.76
	15	4462.59
	16	4475.53
	17	4520.51
	18	4624.17
	19	4823.39
	20	5192.13
	21	5842.71
	22	7054.57
	23	9208.86
	24	12784.6
	25	18027.5
	26	24334.8
	27	30545.9
	28	35525.3
	29	38789.4
	30	40673.5
	31	41832.2
	32	42699.4
	33	43378.1
	34	44006.4
	35	44418.1
	36	44697.4
	37	44967.1
	38	45074.4
	39	45177.8
	40	45303.3
	41	45386.4
	42	45488.5
	43	45572.5
	44	45617.8
	45	45649.6
	46	45627.2
	47	45599.1
	48	45698.7
	49	45833.6
	50	45913.6
A3, SYBR	Cycles	Fluorescence (R)
	1	4163
	2	4216.67
	3	4247.22
	4	4279.41
	5	4299.47
	6	4326.16
	7	4353.39
	8	4357.46
	9	4364.82
	10	4397.94
	11	4424.65
	12	4418.22
	13	4421.07
	14	4450.36
	15	4464.45
	16	4486.82
	17	4496.61
	18	4489.87
	19	4532.29
	20	4566.1
	21	4621.7
	22	4768.57
	23	5001.52
	24	5449.51
	25	6318.5
	26	7873.17
	27	10597.4
	28	14961.1
	29	20807.4
	30	26926.8
	31	31859.6
	32	35405.9
	33	37993.3
	34	39905.1
	35	41280
	36	42160.7
	37	42988.6
	38	43701.9
	39	44259
	40	44710
	41	44917.3
	42	45071.8
	43	45284.6
	44	45521.5
	45	45679.5
	46	45700.5
	47	45743.2
	48	45837.4
	49	45990.8
	50	46211.5
A4, SYBR	Cycles	Fluorescence (R)
	1	4348.33
	2	4388.78
	3	4422.26
	4	4447.75
	5	4460.25
	6	4461.08
	7	4466.03
	8	4467.01
	9	4468.67
	10	4486.22
	11	4494.41
	12	4479.47
	13	4490.82
	14	4505.61
	15	4488.2
	16	4480.4
	17	4492.47
	18	4530.49
	19	4603.16
	20	4703.39
	21	4884.8
	22	5231.27
	23	5915.09
	24	7231.03
	25	9577.34
	26	13431.1
	27	18596
	28	23820.3
	29	28148.8
	30	31605.9
	31	34206.3
	32	36276.4
	33	38142.1
	34	39666.7
	35	40769.9
	36	41538.3
	37	42185.8
	38	42771.3
	39	43383.8
	40	43845.3
	41	44140.4
	42	44434.8
	43	44708.6
	44	44956.9
	45	45159
	46	45336.3
	47	45446.1
	48	45548.7
	49	45727.2
	50	45911.9
A5, SYBR	Cycles	Fluorescence (R)
	1	4339.83
	2	4358.28
	3	4369.43
	4	4389.14
	5	4409.38
	6	4401.79
	7	4397.6
	8	4405.2
	9	4421.4
	10	4430.8
	11	4418.27
	12	4399.09
	13	4396.7
	14	4410.9
	15	4420.3
	16	4422.77
	17	4400.59
	18	4401.2
	19	4420.4
	20	4425.47
	21	4440.82
	22	4490.61
	23	4584.2
	24	4707.73
	25	4931.58
	26	5362.19
	27	6218.06
	28	7841.02
	29	10712
	30	15388.3
	31	21812.8
	32	28700.6
	33	34416.2
	34	38410.1
	35	41034
	36	42839.7
	37	44057.2
	38	44876.1
	39	45558.7
	40	46109.6
	41	46488.9
	42	46767
	43	47071.7
	44	47362.2
	45	47561.1
	46	47627.4
	47	47710.1
	48	47925.4
	49	48123.5
	50	48282.7
A6, SYBR	Cycles	Fluorescence (R)
	1	4566.33
	2	4607.44
	3	4629.81
	4	4660.6
	5	4684.2
	6	4741.4
	7	4841.47
	8	4888.49
	9	4897.83
	10	4897.61
	11	4884.2
	12	4871.4
	13	4864.47
	14	4876.16
	15	4909.72
	16	4913.57
	17	4885.86
	18	4881.95
	19	4905.32
	20	4922.77
	21	4935.26
	22	4932.09
	23	4920.7
	24	4923.23
	25	4917.74
	26	4911.58
	27	4933.19
	28	4975.06
	29	5030.35
	30	5105.45
	31	5243.82
	32	5502.61
	33	5988.54
	34	6859.51
	35	8379.17
	36	10984.1
	37	15033.7
	38	20611.6
	39	27022.2
	40	33013.1
	41	37652
	42	40708
	43	42624.7
	44	43788.9
	45	44397
	46	44652.7
	47	44817.6
	48	45016.5
	49	45162.2
	50	45294.8
A7, SYBR	Cycles	Fluorescence (R)
	1	4445.17
	2	4485.39
	3	4528.46
	4	4545.82
	5	4529.94
	6	4523.31
	7	4545.1
	8	4554.03
	9	4545.68
	10	4548.23
	11	4551.41
	12	4544.8
	13	4544.6
	14	4571.53
	15	4574.84
	16	4566.61
	17	4575.2
	18	4575.07
	19	4589.36
	20	4624.79
	21	4644.6
	22	4676.53
	23	4762.18
	24	4947.39
	25	5297.13
	26	5920.38
	27	7063.79
	28	9231.93
	29	12939.6
	30	18407.5
	31	24617.8
	32	29836.9
	33	33677.6
	34	36540.2
	35	38556.4
	36	40125.1
	37	41469
	38	42521.7
	39	43381.9
	40	44041.6
	41	44547.5
	42	44928.5
	43	45274.2
	44	45581.7
	45	45756.9
	46	45877
	47	46081.7
	48	46280.6
	49	46413.5
	50	46568.5
A8, SYBR	Cycles	Fluorescence (R)
	1	4191.33
	2	4221.44
	3	4278.15
	4	4306.38
	5	4311.46
	6	4323.15
	7	4335.38
	8	4350.79
	9	4361.26
	10	4356.42
	11	4318.81
	12	4317.27
	13	4363.76
	14	4360.59
	15	4347.53
	16	4354.51
	17	4349.84
	18	4358.61
	19	4386.2
	20	4440.07
	21	4506.69
	22	4653.23
	23	4958.41
	24	5552.14
	25	6676.38
	26	8719.46
	27	12334.2
	28	18197.7
	29	26246.2
	30	34655.7
	31	40857.6
	32	44529.9
	33	46825.6
	34	48267.2
	35	49171.1
	36	49722.4
	37	50121.5
	38	50530.5
	39	50916.5
	40	51145.8
	41	51296.9
	42	51456
	43	51626
	44	51813.7
	45	51900.2
	46	51922.7
	47	52012.2
	48	52171.4
	49	52275.8
	50	52362.5
A9, SYBR	Cycles	Fluorescence (R)
	1	5098.67
	2	5361.89
	3	5666.96
	4	6007.99
	5	6348
	6	6705
	7	7113.33
	8	7536.44
	9	7910.81
	10	8281.94
	11	8634.65
	12	8950.55
	13	9227.85
	14	9512.62
	15	9822.54
	16	10101.8
	17	10349.6
	18	10603.2
	19	10860.4
	20	11130.1
	21	11361.4
	22	11593.5
	23	11894.2
	24	12259.7
	25	12808.2
	26	13607.1
	27	14790.4
	28	16691.1
	29	19580
	30	23228.3
	31	26798.8
	32	29726.9
	33	32044
	34	33752
	35	35000.3
	36	35923.4
	37	36663.1
	38	37339.7
	39	37950.9
	40	38489.3
	41	38837.8
	42	39173.3
	43	39559.1
	44	39801.4
	45	39983.8
	46	40088.3
	47	40232.1
	48	40460.4
	49	40641.8
	50	40844.2
A10, SYBR	Cycles	Fluorescence (R)
	1	4153.5
	2	4202.83
	3	4250.94
	4	4294.98
	5	4324.33
	6	4324.11
	7	4311.7
	8	4307.23
	9	4341.08
	10	4354.69
	11	4339.9
	12	4345.97
	13	4368.66
	14	4383.55
	15	4391.18
	16	4399.39
	17	4399.13
	18	4406.04
	19	4404.35
	20	4409.78
	21	4435.93
	22	4463.31
	23	4542.44
	24	4653.48
	25	4766.49
	26	4995.83
	27	5483.61
	28	6450.2
	29	8172.4
	30	11017.5
	31	15145.8
	32	19824.3
	33	23885.8
	34	26971.3
	35	29303.8
	36	31167.9
	37	32777.6
	38	34148.2
	39	35309.4
	40	36334.1
	41	37158.7
	42	37821.6
	43	38411.9
	44	38971.6
	45	39469.2
	46	39830.4
	47	40128.1
	48	40550.7
	49	41023.2
	50	41410.9
A11, SYBR	Cycles	Fluorescence (R)
	1	4130
	2	4189
	3	4233.33
	4	4247.11
	5	4263.37
	6	4282.12
	7	4294.37
	8	4308.12
	9	4317.71
	10	4318.9
	11	4323.97
	12	4309.99
	13	4312.33
	14	4338.11
	15	4345.7
	16	4351.57
	17	4352.19
	18	4363.4
	19	4398.8
	20	4434.27
	21	4484.09
	22	4593.03
	23	4800.68
	24	5170.56
	25	5888.19
	26	7230.4
	27	9623.13
	28	13399.7
	29	17945.6
	30	21918.9
	31	24661.6
	32	26688.9
	33	28408.3
	34	29884.8
	35	31089.3
	36	31975.8
	37	32726.9
	38	33473
	39	34171.7
	40	34767.6
	41	35220.9
	42	35575.3
	43	36010.4
	44	36396.8
	45	36688.6
	46	36856.9
	47	36986
	48	37304
	49	37676
	50	38014.3
B2, SYBR	Cycles	Fluorescence (R)
	1	4173
	2	4236
	3	4277.67
	4	4307.22
	5	4328.07
	6	4336.36
	7	4336.79
	8	4330.26
	9	4345.75
	10	4377.92
	11	4388.64
	12	4400.88
	13	4452.96
	14	4514.32
	15	4545.77
	16	4581.92
	17	4654.31
	18	4778.44
	19	5001.15
	20	5425.72
	21	6238.24
	22	7751.08
	23	10400.7
	24	14618.6
	25	20477.5
	26	27181.8
	27	33343.6
	28	37892.5
	29	40709.2
	30	42353.7
	31	43305.6
	32	43923.2
	33	44463.7
	34	44869.6
	35	45041.2
	36	45185.4
	37	45327.1
	38	45498
	39	45727.3
	40	45882.4
	41	45898.8
	42	45925.3
	43	46031.4
	44	46174.8
	45	46267.6
	46	46191.9
	47	46196.3
	48	46255.8
	49	46332.9
	50	46459.7
B3, SYBR	Cycles	Fluorescence (R)
	1	4522.17
	2	4529.06
	3	4563.69
	4	4596.56
	5	4606.85
	6	4620.62
	7	4631.54
	8	4625.18
	9	4647.39
	10	4683.46
	11	4681.82
	12	4675.94
	13	4688.65
	14	4704.55
	15	4694.18
	16	4679.73
	17	4695.91
	18	4736.64
	19	4764.21
	20	4809.4
	21	4883.13
	22	5032.04
	23	5338.35
	24	5903.12
	25	6956.71
	26	8841.9
	27	12067.6
	28	16979.5
	29	23238.5
	30	29470.2
	31	34166.7
	32	37332.9
	33	39749.3
	34	41487.8
	35	42596.6
	36	43289.5
	37	43813.8
	38	44393.9
	39	44857.3
	40	45146.4
	41	45435.1
	42	45729.7
	43	45993.6
	44	46204.2
	45	46371.4
	46	46420.5
	47	46457.8
	48	46618.9
	49	46805
	50	47002.2
B4, SYBR	Cycles	Fluorescence (R)
	1	4472.83
	2	4527.28
	3	4554.43
	4	4570.48
	5	4590.83
	6	4614.61
	7	4643.54
	8	4631.18
	9	4634.06
	10	4646.02
	11	4653.67
	12	4656.22
	13	4645.41
	14	4651.8
	15	4677.93
	16	4701.98
	17	4716.66
	18	4736.89
	19	4776.63
	20	4880.88
	21	5109.63
	22	5570.54
	23	6483.85
	24	8184.95
	25	11207
	26	15909.7
	27	21621.9
	28	26949.6
	29	31251.2
	30	34682.4
	31	37343.1
	32	39458.4
	33	41133.8
	34	42403.9
	35	43367
	36	43978.7
	37	44449.6
	38	44953.2
	39	45367.7
	40	45765.9
	41	46074.6
	42	46288.2
	43	46571.1
	44	46797.4
	45	46880.8
	46	46937.3
	47	47026.8
	48	47160.3
	49	47313.8
	50	47428.4
B5, SYBR	Cycles	Fluorescence (R)
	1	4511.5
	2	4568.17
	3	4611.39
	4	4637.13
	5	4649.71
	6	4662.57
	7	4648.86
	8	4639.29
	9	4658.1
	10	4685.37
	11	4691.79
	12	4692.26
	13	4696.42
	14	4703.81
	15	4704.6
	16	4691.53
	17	4685.84
	18	4707.28
	19	4739.43
	20	4758.81
	21	4783.94
	22	4816.98
	23	4893.99
	24	5067.66
	25	5409.89
	26	6017.63
	27	7161.21
	28	9313.4
	29	12956.5
	30	18538.8
	31	25504.9
	32	31980
	33	36876.3
	34	40202.1
	35	42334.4
	36	43776.1
	37	44781.7
	38	45601.6
	39	46256.5
	40	46656.2
	41	46927.4
	42	47224.5
	43	47542.2
	44	47788.4
	45	47942.1
	46	48034.4
	47	48212.1
	48	48433
	49	48545.3
	50	48657.3
B6, SYBR	Cycles	Fluorescence (R)
	1	4994.33
	2	5043.78
	3	5052.93
	4	5076.98
	5	5108.66
	6	5112.55
	7	5115.52
	8	5128.84
	9	5127.28
	10	5123.43
	11	5161.14
	12	5173.71
	13	5171.24
	14	5170.08
	15	5174.03
	16	5165.68
	17	5164.89
	18	5161.63
	19	5157.21
	20	5190.74
	21	5217.58
	22	5211.53
	23	5196.51
	24	5207.5
	25	5223.17
	26	5210.39
	27	5207.13
	28	5263.71
	29	5336.57
	30	5419.19
	31	5603.06
	32	5975.35
	33	6656.45
	34	7852.82
	35	9902.94
	36	13303.3
	37	18344.4
	38	24779.1
	39	31617.4
	40	37519.1
	41	41601.4
	42	43989.5
	43	45452.8
	44	46336.9
	45	46834
	46	47124.3
	47	47271.4
	48	47456.5
	49	47652.8
	50	47812.5
B7, SYBR	Cycles	Fluorescence (R)
	1	4579.83
	2	4635.28
	3	4684.76
	4	4688.25
	5	4682.08
	6	4680.36
	7	4686.45
	8	4708.82
	9	4733.61
	10	4750.54
	11	4736.18
	12	4713.39
	13	4714.13
	14	4728.38
	15	4747.79
	16	4754.6
	17	4761.87
	18	4777.62
	19	4775.87
	20	4793.96
	21	4830.65
	22	4886.55
	23	5017.52
	24	5266.84
	25	5742.28
	26	6670.43
	27	8419.81
	28	11532.3
	29	16549.8
	30	23230.3
	31	29902.8
	32	35010.9
	33	38719
	34	41437
	35	43261
	36	44488.3
	37	45327.4
	38	46018.5
	39	46616.8
	40	47066.3
	41	47420.1
	42	47680.7
	43	48017.2
	44	48379.1
	45	48548.4
	46	48640.1
	47	48751.4
	48	48980.5
	49	49224.5
	50	49411.7
B8, SYBR	Cycles	Fluorescence (R)
	1	4581.83
	2	4621.61
	3	4667.87
	4	4694.62
	5	4692.87
	6	4676.29
	7	4691.43
	8	4723.81
	9	4728.6
	10	4738.87
	11	4745.62
	12	4737.87
	13	4733.96
	14	4740.99
	15	4756
	16	4754
	17	4764
	18	4805
	19	4840.67
	20	4875.56
	21	4978.85
	22	5236.28
	23	5720.43
	24	6614.81
	25	8225.94
	26	11106
	27	15784.7
	28	22247.6
	29	29189.2
	30	34754.4
	31	38524.5
	32	41053.5
	33	42768.2
	34	43881.7
	35	44555.6
	36	45025.2
	37	45428.4
	38	45748.8
	39	46035.3
	40	46263.8
	41	46389.6
	42	46511.5
	43	46640.2
	44	46747.4
	45	46841.8
	46	46969.3
	47	46988.1
	48	46998
	49	47159.7
	50	47302.5
B9, SYBR	Cycles	Fluorescence (R)
	1	5343.33
	2	5713.11
	3	6095.7
	4	6536.9
	5	6960.3
	6	7414.43
	7	7926.81
	8	8438.6
	9	8904.87
	10	9343.62
	11	9735.21
	12	10141.1
	13	10595
	14	10985.3
	15	11335.4
	16	11664.5
	17	11945.8
	18	12296.9
	19	12670.3
	20	13000.4
	21	13315.8
	22	13626.9
	23	14012
	24	14563
	25	15383.7
	26	16678.2
	27	18766.4
	28	21949.5
	29	26240.5
	30	31014.8
	31	35333.6
	32	38666.5
	33	41130.8
	34	42859.6
	35	43994.2
	36	44717.7
	37	45185.2
	38	45589.7
	39	45966.9
	40	46286.3
	41	46424.4
	42	46541.5
	43	46770.5
	44	46901.8
	45	46958.9
	46	47082
	47	47149.7
	48	47254.9
	49	47432.6
	50	47557.4
B10, SYBR	Cycles	Fluorescence (R)
	1	4652.5
	2	4701.5
	3	4750.83
	4	4792.94
	5	4828.31
	6	4852.44
	7	4841.81
	8	4865.27
	9	4886.09
	10	4890.36
	11	4884.12
	12	4876.37
	13	4899.46
	14	4915.82
	15	4916.27
	16	4900.76
	17	4929.59
	18	4968.86
	19	4981.95
	20	5004.98
	21	5023.33
	22	5037.11
	23	5137.37
	24	5331.79
	25	5642.26
	26	6211.75
	27	7261.92
	28	9195.31
	29	12452.1
	30	17098
	31	22220.7
	32	26530.6
	33	29843.9
	34	32440.3
	35	34426.4
	36	35964.5
	37	37279.2
	38	38502.1
	39	39581
	40	40468.7
	41	41079.6
	42	41566.5
	43	42081.5
	44	42441.8
	45	42679.6
	46	43049.9
	47	43302.3
	48	43457.1
	49	43701.4
	50	43917
B11, SYBR	Cycles	Fluorescence (R)
	1	4267
	2	4319.33
	3	4361.44
	4	4411.15
	5	4422.05
	6	4418.35
	7	4450.45
	8	4492.82
	9	4497.61
	10	4478.54
	11	4459.18
	12	4461.39
	13	4485.46
	14	4502.82
	15	4506.94
	16	4483.65
	17	4474.55
	18	4521.52
	19	4556.51
	20	4567.84
	21	4616.28
	22	4741.76
	23	5004.25
	24	5502.75
	25	6437.25
	26	8142.75
	27	11098.6
	28	15667.2
	29	20947.1
	30	25365.7
	31	28609.6
	32	31012.9
	33	32979.6
	34	34750.9
	35	36110.3
	36	37157.8
	37	37990.6
	38	38749.9
	39	39518.6
	40	40128.2
	41	40613.1
	42	41081.7
	43	41523.6
	44	41876.9
	45	42144.3
	46	42364.1
	47	42479.7
	48	42664.2
	49	42940.4
	50	43134.3
C2, SYBR	Cycles	Fluorescence (R)
	1	4475.17
	2	4548.72
	3	4594.91
	4	4611.97
	5	4608.66
	6	4643.55
	7	4661.85
	8	4655.62
	9	4675.87
	10	4677.96
	11	4657.99
	12	4661.33
	13	4687.44
	14	4725.81
	15	4742.94
	16	4748.65
	17	4779.22
	18	4883.41
	19	5068.14
	20	5355.71
	21	5911.57
	22	6976.19
	23	8906.4
	24	12242.8
	25	17485.6
	26	24435.5
	27	31902.8
	28	38310.3
	29	42616.1
	30	44881
	31	46018.3
	32	46754.1
	33	47306.7
	34	47657.2
	35	47935.7
	36	48143.9
	37	48236.6
	38	48344.9
	39	48438
	40	48559.3
	41	48653.8
	42	48719.6
	43	48826.2
	44	48917.4
	45	48942.5
	46	48970.2
	47	49028.1
	48	49105
	49	49198.3
	50	49280.5
C3, SYBR	Cycles	Fluorescence (R)
	1	4617.83
	2	4670.94
	3	4708.98
	4	4747.33
	5	4749.78
	6	4753.26
	7	4762.75
	8	4785.58
	9	4802.19
	10	4785.73
	11	4788.24
	12	4799.75
	13	4811.25
	14	4800.75
	15	4788.92
	16	4774.64
	17	4780.88
	18	4811.63
	19	4829.21
	20	4864.07
	21	4886.36
	22	4958.79
	23	5185.93
	24	5567.98
	25	6255.33
	26	7550.44
	27	9848.48
	28	13739.5
	29	19560.2
	30	26752.4
	31	33521.5
	32	38485.5
	33	41768.5
	34	43855.8
	35	45133.6
	36	45948.5
	37	46544.5
	38	47053.5
	39	47538.8
	40	47930.9
	41	48167.6
	42	48454.5
	43	48800.5
	44	49034.5
	45	49152.2
	46	49199.7
	47	49263.6
	48	49383.2
	49	49485.7
	50	49560.3
C4, SYBR	Cycles	Fluorescence (R)
	1	4527.17
	2	4626.39
	3	4671.13
	4	4689.38
	5	4690.46
	6	4691.15
	7	4710.72
	8	4735.24
	9	4753.75
	10	4746.25
	11	4739.75
	12	4758.92
	13	4773.31
	14	4775.77
	15	4781.26
	16	4805.42
	17	4813.81
	18	4812.6
	19	4858.2
	20	4946.4
	21	5097.47
	22	5424.82
	23	6098.61
	24	7366.2
	25	9653.4
	26	13553.5
	27	19245.8
	28	25614.9
	29	31134.6
	30	35413.5
	31	38689.5
	32	41211.2
	33	43180.4
	34	44549.5
	35	45499.8
	36	46166.3
	37	46662.4
	38	47131.1
	39	47535
	40	47900.7
	41	48148.6
	42	48385.5
	43	48726.2
	44	48959.4
	45	49046.8
	46	49153.3
	47	49327.1
	48	49476
	49	49534.3
	50	49594
C5, SYBR	Cycles	Fluorescence (R)
	1	4590.5
	2	4642.17
	3	4671.72
	4	4680.57
	5	4704.19
	6	4734.4
	7	4730.13
	8	4724.38
	9	4757.46
	10	4762.49
	11	4756.16
	12	4764.05
	13	4782.02
	14	4789.01
	15	4778.67
	16	4771.22
	17	4759.41
	18	4793.8
	19	4836.27
	20	4855.42
	21	4846.81
	22	4853.27
	23	4923.09
	24	5040.03
	25	5276.34
	26	5700.11
	27	6521.7
	28	8169.57
	29	11097.5
	30	15771.5
	31	22346.5
	32	29615.8
	33	35673.9
	34	39850.6
	35	42607.5
	36	44388.8
	37	45524.6
	38	46382.9
	39	47003
	40	47525
	41	47914
	42	48172
	43	48505
	44	48738.3
	45	48853.8
	46	48974.3
	47	49225.4
	48	49436.8
	49	49509.6
	50	49610.6
C6, SYBR	Cycles	Fluorescence (R)
	1	4804.33
	2	4857.11
	3	4883.37
	4	4914.79
	5	4935.6
	6	4940.87
	7	4928.96
	8	4934.99
	9	4942.66
	10	4930.22
	11	4940.74
	12	4944.91
	13	4953.64
	14	4975.21
	15	4988.74
	16	4979.58
	17	4952.19
	18	4955.4
	19	4969.47
	20	4988.49
	21	4988.5
	22	4976.83
	23	4987.28
	24	4986.76
	25	4973.25
	26	4966.42
	27	4971.81
	28	4970.6
	29	4974.2
	30	4991.4
	31	4983.47
	32	4960.16
	33	4966.05
	34	4985.02
	35	4988.34
	36	4998.45
	37	4999.48
	38	5007.16
	39	5006.05
	40	4985.02
	41	4997.01
	42	5031
	43	5087.67
	44	5193.56
	45	5351.85
	46	5575.28
	47	5998.76
	48	6746.25
	49	8038.75
	50	9485.58
C7, SYBR	Cycles	Fluorescence (R)
	1	4609.67
	2	4633.89
	3	4653.3
	4	4674.43
	5	4676.14
	6	4664.05
	7	4677.02
	8	4690.34
	9	4685.45
	10	4677.15
	11	4699.05
	12	4727.02
	13	4740.01
	14	4763.34
	15	4750.78
	16	4720.93
	17	4731.64
	18	4743.55
	19	4765.18
	20	4805.06
	21	4793.02
	22	4804.67
	23	4898.22
	24	5060.41
	25	5365.47
	26	5951.49
	27	7044.5
	28	9086.17
	29	12766.1
	30	18501.4
	31	25613.1
	32	32306.4
	33	37379.1
	34	40834.4
	35	43111.8
	36	44655.9
	37	45752
	38	46511
	39	47106.3
	40	47718.1
	41	48166
	42	48515.7
	43	48874.6
	44	49145.2
	45	49366.7
	46	49528.9
	47	49680
	48	49790
	49	49934
	50	50153.7
C8, SYBR	Cycles	Fluorescence (R)
	1	4629
	2	4660
	3	4699
	4	4723.67
	5	4732.22
	6	4743.74
	7	4756.58
	8	4751.19
	9	4767.73
	10	4774.91
	11	4763.64
	12	4772.55
	13	4783.85
	14	4799.62
	15	4813.21
	16	4824.07
	17	4848.02
	18	4885.34
	19	4908.11
	20	4928.04
	21	5023.35
	22	5254.45
	23	5641.15
	24	6353.72
	25	7755.24
	26	10348.7
	27	14725.9
	28	21160
	29	28838.3
	30	35583.4
	31	40047.1
	32	42691.4
	33	44347.1
	34	45475.4
	35	46241.5
	36	46712.2
	37	47042.4
	38	47347.5
	39	47620.2
	40	47898.1
	41	48066.7
	42	48239.2
	43	48502.7
	44	48595.2
	45	48568.4
	46	48671.8
	47	48831.9
	48	48865.3
	49	48877.8
	50	48940.2
C9, SYBR	Cycles	Fluorescence (R)
	1	5892.33
	2	6238.44
	3	6596.48
	4	6991.16
	5	7464.05
	6	7956.02
	7	8435.67
	8	8958.22
	9	9462.07
	10	9920.36
	11	10358.5
	12	10785.8
	13	11224.9
	14	11629
	15	11983.3
	16	12324.1
	17	12629.4
	18	12980.8
	19	13359.3
	20	13649.8
	21	13950.6
	22	14313.9
	23	14670
	24	15078
	25	15743.7
	26	16790.9
	27	18347.6
	28	20832.5
	29	24562.2
	30	29306.1
	31	34239.4
	32	38367.1
	33	41286.4
	34	43225.1
	35	44600
	36	45510.3
	37	46087.8
	38	46607.6
	39	46993.9
	40	47301
	41	47552.3
	42	47720.8
	43	47926.9
	44	48073
	45	48160.3
	46	48309.4
	47	48478.5
	48	48634.5
	49	48761.2
	50	48872.8
C10, SYBR	Cycles	Fluorescence (R)
	1	4817.5
	2	4881.83
	3	4911.61
	4	4948.2
	5	4961.4
	6	4954.47
	7	4943.49
	8	4925.5
	9	4906.83
	10	4923.94
	11	4958.65
	12	4980.22
	13	4987.07
	14	4986.02
	15	5004.34
	16	5017.11
	17	5006.37
	18	5008.46
	19	5016.49
	20	5033.83
	21	5068.28
	22	5109.09
	23	5201.36
	24	5400.12
	25	5763.04
	26	6408.35
	27	7660.12
	28	9914.37
	29	13656.8
	30	18910.3
	31	24606.8
	32	29396.9
	33	32942.6
	34	35608.9
	35	37769.3
	36	39561.8
	37	41016.6
	38	42152.5
	39	42982.8
	40	43705.3
	41	44277.4
	42	44718.1
	43	45102
	44	45418
	45	45691.3
	46	45973.8
	47	46259.9
	48	46446
	49	46646.7
	50	46898
C11, SYBR	Cycles	Fluorescence (R)
	1	4384.83
	2	4427.28
	3	4481.76
	4	4522.59
	5	4538.86
	6	4546.95
	7	4530.98
	8	4523.99
	9	4549.33
	10	4549.78
	11	4548.93
	12	4574.64
	13	4604.21
	14	4596.07
	15	4569.69
	16	4551.23
	17	4554.08
	18	4579.03
	19	4605.01
	20	4652.34
	21	4704.78
	22	4802.93
	23	5009.64
	24	5362.21
	25	6076.4
	26	7447.13
	27	9860.38
	28	13881.1
	29	19401.7
	30	24896.2
	31	29115.1
	32	32021
	33	34216.7
	34	36067.9
	35	37623.3
	36	38985.4
	37	40082.8
	38	40942.9
	39	41638
	40	42385
	41	42961.3
	42	43344.4
	43	43709.5
	44	43950.8
	45	44200.6
	46	44449.9
	47	44635.3
	48	44817.8
	49	45111.6
	50	45449.2
D2, SYBR	Cycles	Fluorescence (R)
	1	4863.67
	2	4938.89
	3	5003.96
	4	5043.65
	5	5057.88
	6	5075.96
	7	5079.32
	8	5082.44
	9	5096.48
	10	5107.83
	11	5120.61
	12	5128.87
	13	5160.29
	14	5195.1
	15	5211.7
	16	5283.9
	17	5382.63
	18	5550.88
	19	5881.29
	20	6469.1
	21	7537.7
	22	9488.57
	23	12914.2
	24	18218.7
	25	25295.6
	26	33006.2
	27	39316.4
	28	43296.1
	29	45524
	30	46743
	31	47462.3
	32	48002.1
	33	48428.4
	34	48666.8
	35	48842.6
	36	49007.5
	37	49163.5
	38	49299.5
	39	49303.2
	40	49330.7
	41	49441.6
	42	49526.5
	43	49627.8
	44	49690.6
	45	49652.9
	46	49630.6
	47	49669.9
	48	49707.3
	49	49785.4
	50	49885.1
D3, SYBR	Cycles	Fluorescence (R)
	1	5023.83
	2	5166.61
	3	5229.2
	4	5266.07
	5	5306.02
	6	5321.01
	7	5350.67
	8	5371.89
	9	5368.3
	10	5376.1
	11	5386.7
	12	5388.9
	13	5400.3
	14	5425.1
	15	5425.7
	16	5415.23
	17	5454.74
	18	5516.25
	19	5546.08
	20	5571.36
	21	5636.12
	22	5798.04
	23	6123.35
	24	6707.78
	25	7795.59
	26	9755.86
	27	13076.6
	28	18228.5
	29	25024.8
	30	32023.3
	31	37497.8
	32	41024.9
	33	43236.6
	34	44735.5
	35	45805.8
	36	46518.6
	37	47004.2
	38	47492.7
	39	47854.9
	40	48077
	41	48310.3
	42	48582.8
	43	48903.6
	44	49044.5
	45	49048.8
	46	49090.9
	47	49140
	48	49219.7
	49	49315.9
	50	49410.6
D4, SYBR	Cycles	Fluorescence (R)
	1	5005.5
	2	5161.83
	3	5271.61
	4	5333.2
	5	5364.73
	6	5374.58
	7	5381.19
	8	5413.4
	9	5449.8
	10	5476.27
	11	5463.42
	12	5455.81
	13	5486.27
	14	5506.09
	15	5488.03
	16	5481.68
	17	5508.23
	18	5561.08
	19	5683.36
	20	5845.79
	21	6124.93
	22	6705.31
	23	7827.77
	24	9965.26
	25	13639.1
	26	19046.4
	27	25278.5
	28	30833.2
	29	35231.4
	30	38662.5
	31	41201.2
	32	43097.4
	33	44597.5
	34	45606.2
	35	46252.1
	36	46659.7
	37	46976.2
	38	47380.1
	39	47743
	40	48086.3
	41	48298.4
	42	48549.5
	43	48889.5
	44	49056.8
	45	49179.3
	46	49266.4
	47	49309.5
	48	49436.8
	49	49630.6
	50	49811.7
D5, SYBR	Cycles	Fluorescence (R)
	1	5113.33
	2	5160.11
	3	5158.37
	4	5207.12
	5	5243.04
	6	5237.01
	7	5264.67
	8	5284.22
	9	5309.41
	10	5330.8
	11	5318.6
	12	5304.53
	13	5319.51
	14	5384.17
	15	5411.39
	16	5380.13
	17	5376.71
	18	5408.9
	19	5417.97
	20	5428.32
	21	5454.44
	22	5513.81
	23	5626.6
	24	5841.53
	25	6286.18
	26	7076.39
	27	8589.8
	28	11313.3
	29	15787.8
	30	22273.3
	31	29564.4
	32	35803.1
	33	40167.7
	34	42945.2
	35	44717.1
	36	45799.7
	37	46518.6
	38	47172.9
	39	47681.3
	40	48028.8
	41	48317.6
	42	48658.9
	43	49054.3
	44	49319.1
	45	49455.7
	46	49528.9
	47	49586
	48	49685.3
	49	49850.4
	50	50025.6
D6, SYBR	Cycles	Fluorescence (R)
	1	5456.83
	2	5607.94
	3	5759.31
	4	5816.1
	5	5850.37
	6	5881.46
	7	5906.15
	8	5941.05
	9	5953.68
	10	5945.89
	11	5947.3
	12	5973.1
	13	5995.7
	14	6025.57
	15	6051.52
	16	6050.51
	17	6072.5
	18	6078.17
	19	6062.72
	20	6043.57
	21	6047.86
	22	6053.62
	23	6081.87
	24	6105.29
	25	6082.76
	26	6073.59
	27	6078.2
	28	6095.73
	29	6097.91
	30	6112.64
	31	6124.55
	32	6107.85
	33	6140.95
	34	6151.65
	35	6138.22
	36	6151.41
	37	6120.47
	38	6132.49
	39	6186.5
	40	6231.17
	41	6296.39
	42	6435.13
	43	6673.71
	44	7070.57
	45	7715.52
	46	8790.84
	47	10638.6
	48	13650.2
	49	18233.4
	50	23134.3
D7, SYBR	Cycles	Fluorescence (R)
	1	5190.17
	2	5274.72
	3	5313.24
	4	5343.08
	5	5365.03
	6	5352.68
	7	5341.89
	8	5357.96
	9	5364.65
	10	5369.22
	11	5398.74
	12	5422.25
	13	5416.08
	14	5407.03
	15	5417.34
	16	5430.45
	17	5443.15
	18	5464.72
	19	5505.91
	20	5520.97
	21	5525.32
	22	5593.44
	23	5729.15
	24	6015.72
	25	6568.91
	26	7516.64
	27	9323.21
	28	12571.4
	29	17761.1
	30	24459.4
	31	30878.5
	32	35850.5
	33	39457.8
	34	41910.6
	35	43603.9
	36	44783
	37	45519.3
	38	46205.8
	39	46772.6
	40	47189.2
	41	47512.4
	42	47826.5
	43	48238.5
	44	48582.5
	45	48778.2
	46	48946.1
	47	49085.7
	48	49224.6
	49	49471.9
	50	49698.3
D8, SYBR	Cycles	Fluorescence (R)
	1	4896.33
	2	4963.78
	3	5034.93
	4	5057.98
	5	5084.33
	6	5108.78
	7	5130.93
	8	5174.64
	9	5191.21
	10	5202.07
	11	5251.02
	12	5292.67
	13	5285.89
	14	5284.3
	15	5290.1
	16	5281.03
	17	5321.34
	18	5383.45
	19	5446.15
	20	5557.38
	21	5757.79
	22	6109.26
	23	6786.42
	24	8083.81
	25	10389.6
	26	14323.9
	27	20267.6
	28	27454.5
	29	34013.5
	30	38582.8
	31	41342.6
	32	43191.2
	33	44388.1
	34	45061.7
	35	45578.2
	36	45942.4
	37	46205.8
	38	46437.9
	39	46677.6
	40	46880.5
	41	47053.2
	42	47233.1
	43	47459.4
	44	47612.8
	45	47627.6
	46	47675.9
	47	47686
	48	47705.7
	49	47784.9
	50	47850.1
D9, SYBR	Cycles	Fluorescence (R)
	1	5729
	2	6022
	3	6355
	4	6730.33
	5	7129.44
	6	7551.15
	7	8032.72
	8	8511.24
	9	8946.08
	10	9343.69
	11	9730.9
	12	10162.3
	13	10564.8
	14	10914.6
	15	11258.2
	16	11569.4
	17	11890.1
	18	12205
	19	12473.3
	20	12799.4
	21	13107.5
	22	13401.5
	23	13836.2
	24	14485.7
	25	15455.6
	26	16893.9
	27	19157.6
	28	22608.5
	29	27118.8
	30	31843.6
	31	35792.5
	32	38692.8
	33	40802.9
	34	42292.3
	35	43369.1
	36	44107
	37	44593
	38	44949
	39	45205.3
	40	45484.4
	41	45708.8
	42	45896.3
	43	46182.8
	44	46398.6
	45	46466.9
	46	46509.6
	47	46529.9
	48	46594
	49	46743.3
	50	46894.7
D10, SYBR	Cycles	Fluorescence (R)
	1	5235
	2	5314.33
	3	5365.44
	4	5419.15
	5	5463.05
	6	5508.02
	7	5559.67
	8	5582.89
	9	5612.96
	10	5651.32
	11	5697.77
	12	5754.26
	13	5796.09
	14	5843.36
	15	5862.45
	16	5863.48
	17	5870.83
	18	5901.94
	19	5913.31
	20	5910.1
	21	5963.37
	22	6054.79
	23	6233.6
	24	6586.2
	25	7228.4
	26	8375.8
	27	10482.6
	28	14033.2
	29	19188.4
	30	25064.1
	31	30154.7
	32	33958.6
	33	36925.5
	34	39223.8
	35	40934.6
	36	42216.2
	37	43213.1
	38	44101.4
	39	44794.5
	40	45229.8
	41	45580.6
	42	45937.2
	43	46237.7
	44	46504.2
	45	46699.1
	46	46831
	47	46962.3
	48	47137.1
	49	47326.7
	50	47509.6
D11, SYBR	Cycles	Fluorescence (R)
	1	5098
	2	5171
	3	5206
	4	5238
	5	5257.33
	6	5271.44
	7	5288.48
	8	5324.49
	9	5389.5
[truncated: 2,081 more rows]

## Sheet: Plate3-9
Amplification Plots
A1, SYBR	Cycles	Fluorescence (R)
	1	4382.5
	2	4433.83
	3	4475.28
	4	4461.43
	5	4449.14
	6	4489.05
	7	4523.68
	8	4537.89
	9	4551.63
	10	4553.21
	11	4573.74
	12	4587.25
	13	4597.08
	14	4611.03
	15	4605.34
	16	4628.45
	17	4680.48
	18	4733.16
	19	4835.72
	20	5031.57
	21	5368.19
	22	6055.06
	23	7375.35
	24	9622.78
	25	13235.9
	26	18547.3
	27	25047.4
	28	31385.8
	29	36425.6
	30	39809.9
	31	41913.3
	32	43288.1
	33	44176.7
	34	44694.6
	35	45100.2
	36	45494.1
	37	45775.4
	38	46001.1
	39	46216.4
	40	46319.1
	41	46370.7
	42	46474.2
	43	46481.1
	44	46476
	45	46540
	46	46611.7
	47	46710.9
	48	46792.3
	49	46776.4
	50	46731.7
A2, SYBR	Cycles	Fluorescence (R)
	1	4569.83
	2	4619.28
	3	4634.76
	4	4667.25
	5	4697.42
	6	4714.14
	7	4740.05
	8	4731.35
	9	4716.45
	10	4729.48
	11	4747.16
	12	4757.05
	13	4755.68
	14	4761.56
	15	4757.52
	16	4767.84
	17	4787.28
	18	4791.76
	19	4809.25
	20	4833.75
	21	4873.25
	22	4962.42
	23	5176.47
	24	5541.82
	25	6180.61
	26	7343.54
	27	9405.51
	28	12679.5
	29	17079.2
	30	21942.7
	31	26196.9
	32	29492.3
	33	31923.4
	34	33639.1
	35	34991.7
	36	36077.9
	37	37007.6
	38	37853.5
	39	38545.2
	40	38996.7
	41	39242.6
	42	39632.2
	43	40073.7
	44	40358.6
	45	40602.2
	46	40797.4
	47	40947.1
	48	41114
	49	41315
	50	41498.3
A3, SYBR	Cycles	Fluorescence (R)
	1	4560.33
	2	4590.78
	3	4594.93
	4	4587.64
	5	4588.21
	6	4598.74
	7	4615.25
	8	4641.08
	9	4641.69
	10	4620.23
	11	4636.74
	12	4680.25
	13	4700.42
	14	4702.14
	15	4679.71
	16	4663.9
	17	4665.3
	18	4698.1
	19	4737.7
	20	4786.9
	21	4915.97
	22	5189.66
	23	5692.55
	24	6643.52
	25	8420.51
	26	11450.5
	27	15826.2
	28	20580.4
	29	24641.5
	30	27903.8
	31	30493.9
	32	32619.3
	33	34412.4
	34	35856.8
	35	37024.3
	36	37910.1
	37	38647.4
	38	39469.8
	39	40196.6
	40	40645.9
	41	40992
	42	41390
	43	41691
	44	41922.3
	45	42273.8
	46	42529.6
	47	42694.9
	48	42950.6
	49	43129.9
	50	43233.8
A4, SYBR	Cycles	Fluorescence (R)
	1	4737.5
	2	4819.83
	3	4870.94
	4	4871.98
	5	4862.33
	6	4877.11
	7	4917.37
	8	4939.79
	9	4909.93
	10	4894.98
	11	4908.99
	12	4903.33
	13	4928.11
	14	4948.7
	15	4934.57
	16	4951.86
	17	4972.62
	18	4974.21
	19	4957.74
	20	4963.58
	21	4995.53
	22	5057.51
	23	5159.84
	24	5273.95
	25	5540.65
	26	6074.88
	27	7004.63
	28	8710.21
	29	11695.4
	30	16223.1
	31	21792.4
	32	27094.5
	33	31086.5
	34	33858.2
	35	35932.4
	36	37599.8
	37	38938.6
	38	39970.9
	39	40764.6
	40	41346.2
	41	41778.4
	42	42197.8
	43	42564.9
	44	42881.3
	45	43119.4
	46	43341.5
	47	43640.5
	48	43921.2
	49	44082.1
	50	44191.6
A5, SYBR	Cycles	Fluorescence (R)
	1	4628.33
	2	4703.78
	3	4734.93
	4	4740.31
	5	4725.77
	6	4712.59
	7	4736.53
	8	4761.84
	9	4767.95
	10	4778.32
	11	4785.44
	12	4788.81
	13	4806.27
	14	4812.09
	15	4803.7
	16	4804.9
	17	4820.97
	18	4834.32
	19	4819.11
	20	4799.7
	21	4794.57
	22	4809.86
	23	4825.29
	24	4824.76
	25	4826.92
	26	4841.64
	27	4874.55
	28	4901.18
	29	4916.06
	30	4991.35
	31	5118.45
	32	5288.48
	33	5621.83
	34	6284.61
	35	7401.54
	36	9319.18
	37	12423.1
	38	16872
	39	22276
	40	27609.3
	41	32209.8
	42	35859.6
	43	38522.9
	44	40272
	45	41354.3
	46	42060.8
	47	42502.9
	48	42830.3
	49	43078.8
	50	43293.6
A6, SYBR	Cycles	Fluorescence (R)
	1	4651
	2	4699.33
	3	4714.78
	4	4719.93
	5	4750.98
	6	4781.99
	7	4798
	8	4808.33
	9	4815.78
	10	4850.26
	11	4896.75
	12	4939.25
	13	4953.42
	14	4940.47
	15	4947.49
	16	4944.83
	17	4937.94
	18	4960.65
	19	4975.55
	20	5001.18
	21	5036.73
	22	5078.24
	23	5178.75
	24	5367.25
	25	5708.08
	26	6365.69
	27	7666.9
	28	10017
	29	13887.3
	30	19492.4
	31	25752.5
	32	31209.8
	33	35400.6
	34	38393.9
	35	40632
	36	42441.3
	37	43783.4
	38	44783.1
	39	45534.4
	40	46012.5
	41	46348.5
	42	46731.8
	43	47048.6
	44	47254.5
	45	47475.5
	46	47659.5
	47	47879.2
	48	48198.1
	49	48419
	50	48571.6
A7, SYBR	Cycles	Fluorescence (R)
	1	4558.5
	2	4616.83
	3	4689.28
	4	4780.76
	5	4822.92
	6	4853.31
	7	4864.77
	8	4885.26
	9	4902.42
	10	4888.47
	11	4883.82
	12	4907.61
	13	4930.54
	14	4929.18
	15	4936.06
	16	4944.35
	17	4960.45
	18	5004.15
	19	5065.72
	20	5159.24
	21	5340.41
	22	5742.14
	23	6547.05
	24	7981.35
	25	10504.1
	26	14680.4
	27	20528.8
	28	26883.9
	29	31925.6
	30	35155.9
	31	37260
	32	38783.3
	33	40002.8
	34	40809.3
	35	41386.8
	36	41924.6
	37	42388.5
	38	42810.8
	39	43067.3
	40	43204.1
	41	43314.4
	42	43454.5
	43	43617.8
	44	43738.3
	45	43880.4
	46	43971.8
	47	44048.3
	48	44248.1
	49	44351.7
	50	44377.8
A8, SYBR	Cycles	Fluorescence (R)
	1	5090.83
	2	5340.28
	3	5614.43
	4	5965.48
	5	6354.49
	6	6744.16
	7	7156.72
	8	7577.91
	9	7955.64
	10	8294.21
	11	8636.07
	12	8952.36
	13	9277.79
	14	9587.6
	15	9867.2
	16	10164.4
	17	10459.1
	18	10760
	19	11014.3
	20	11206.8
	21	11439.3
	22	11763.8
	23	12154.9
	24	12641.3
	25	13259.4
	26	14256.5
	27	15980.5
	28	18638.8
	29	22377.6
	30	26855.2
	31	31245.4
	32	34906.1
	33	37618
	34	39651.7
	35	41243.2
	36	42285.4
	37	43053.8
	38	43808.6
	39	44291.9
	40	44547
	41	44791
	42	45046
	43	45220.7
	44	45291.6
	45	45424.9
	46	45621.3
	47	45762.8
	48	45881.9
	49	45976.3
	50	46030.4
A9, SYBR	Cycles	Fluorescence (R)
	1	4636.17
	2	4647.39
	3	4672.8
	4	4693.6
	5	4678.87
	6	4675.96
	7	4692.32
	8	4713.11
	9	4730.04
	10	4739.35
	11	4760.78
	12	4761.26
	13	4759.09
	14	4777.36
	15	4764.45
	16	4776.15
	17	4814.72
	18	4842.24
	19	4850.08
	20	4858.03
	21	4881.68
	22	4929.23
	23	5022.08
	24	5147.36
	25	5384.45
	26	5859.15
	27	6755.72
	28	8378.57
	29	11110.9
	30	15165.6
	31	19931.9
	32	24150.6
	33	27335.2
	34	29785.1
	35	31711
	36	33209.3
	37	34582.1
	38	35846.7
	39	36888.6
	40	37678.2
	41	38213.7
	42	38800.9
	43	39347.6
	44	39715.9
	45	40067.6
	46	40452.5
	47	40892.5
	48	41273.5
	49	41421.2
	50	41522.5
A10, SYBR	Cycles	Fluorescence (R)
	1	4477
	2	4537
	3	4589.67
	4	4619.22
	5	4613.41
	6	4604.8
	7	4604.6
	8	4611.2
	9	4628.4
	10	4633.13
	11	4657.71
	12	4684.9
	13	4687.97
	14	4692.99
	15	4685.66
	16	4680.22
	17	4704.74
	18	4734.25
	19	4761.42
	20	4800.47
	21	4858.49
	22	5013.83
	23	5359.94
	24	5995.31
	25	7197.77
	26	9360.92
	27	13039.6
	28	18088.2
	29	23122.7
	30	26911.6
	31	29497.5
	32	31528.5
	33	33231.8
	34	34599.3
	35	35773.1
	36	36751.4
	37	37653.8
	38	38514.3
	39	39191.1
	40	39666.7
	41	40081.9
	42	40605.6
	43	40998.5
	44	41268.2
	45	41543.7
	46	41789.9
	47	42011.3
	48	42265.8
	49	42462.3
	50	42585.9
B1, SYBR	Cycles	Fluorescence (R)
	1	4255.83
	2	4301.61
	3	4337.87
	4	4358.62
	5	4367.21
	6	4360.4
	7	4384.47
	8	4420.82
	9	4417.61
	10	4407.87
	11	4429.96
	12	4436.65
	13	4451.88
	14	4472.29
	15	4479.1
	16	4502.7
	17	4541.57
	18	4636.52
	19	4780.51
	20	5007.84
	21	5475.28
	22	6386.43
	23	8013.48
	24	10839.2
	25	15257.7
	26	21280.6
	27	28219.2
	28	34487.4
	29	39020.5
	30	41807.5
	31	43392.8
	32	44397.6
	33	45136.5
	34	45614.8
	35	45916.9
	36	46338.3
	37	46754.4
	38	47065.8
	39	47233.6
	40	47304.2
	41	47395.1
	42	47464
	43	47541.7
	44	47610.9
	45	47659.3
	46	47711.1
	47	47712.4
	48	47756.8
	49	47884.9
	50	47985.1
B2, SYBR	Cycles	Fluorescence (R)
	1	4247
	2	4294
	3	4337.67
	4	4352.89
	5	4355.63
	6	4352.88
	7	4353.63
	8	4364.21
	9	4368.07
	10	4360.69
	11	4353.23
	12	4361.41
	13	4362.8
	14	4367.93
	15	4378.64
	16	4381.55
	17	4392.18
	18	4416.73
	19	4430.58
	20	4446.86
	21	4488.95
	22	4571.98
	23	4749.99
	24	5080.33
	25	5654.78
	26	6716.93
	27	8650.31
	28	11799.1
	29	16282.7
	30	21599.2
	31	26538.4
	32	30224.5
	33	32847.2
	34	34784.4
	35	36188.8
	36	37351.6
	37	38428.9
	38	39343.3
	39	40022.8
	40	40550.9
	41	41025.6
	42	41451.9
	43	41829.6
	44	42068.2
	45	42139.7
	46	42272.2
	47	42454.4
	48	42638.5
	49	42841.2
	50	43013.5
B3, SYBR	Cycles	Fluorescence (R)
	1	4347.5
	2	4400.83
	3	4418.94
	4	4421.65
	5	4427.55
	6	4463.85
	7	4482.95
	8	4475.65
	9	4477.22
	10	4470.41
	11	4470.47
	12	4472.82
	13	4484.61
	14	4489.2
	15	4490.73
	16	4498.58
	17	4499.53
	18	4527.84
	19	4571.61
	20	4639.2
	21	4793.07
	22	5097.02
	23	5705.67
	24	6844.56
	25	8918.52
	26	12469.2
	27	17485.7
	28	22718.9
	29	27114.3
	30	30641.8
	31	33429.6
	32	35793.2
	33	37724.1
	34	39109
	35	40332.3
	36	41386.1
	37	42065
	38	42656.3
	39	43136.8
	40	43492.9
	41	43820
	42	44119.3
	43	44437.4
	44	44659.8
	45	44800.6
	46	44914.5
	47	45041.5
	48	45270.5
	49	45507.8
	50	45697.7
B4, SYBR	Cycles	Fluorescence (R)
	1	4319.17
	2	4366.06
	3	4400.02
	4	4423.01
	5	4413.34
	6	4377.45
	7	4374.15
	8	4417.05
	9	4436.68
	10	4415.23
	11	4391.41
	12	4385.8
	13	4394.93
	14	4409.98
	15	4411.33
	16	4404.44
	17	4415.48
	18	4425.83
	19	4421.28
	20	4438.09
	21	4451.36
	22	4471.79
	23	4544.93
	24	4671.31
	25	4872.1
	26	5331.7
	27	6217.23
	28	7744.08
	29	10413.4
	30	14766.5
	31	20791.5
	32	27176.2
	33	32267.7
	34	35765.2
	35	38273.4
	36	40298.8
	37	41787.3
	38	42746.1
	39	43413
	40	43907.7
	41	44343.9
	42	44760.3
	43	45127.1
	44	45416
	45	45625
	46	45751.3
	47	45910.1
	48	46075.7
	49	46274.9
	50	46507.8
B5, SYBR	Cycles	Fluorescence (R)
	1	4414
	2	4468.33
	3	4501.11
	4	4536.37
	5	4530.79
	6	4502.6
	7	4496.87
	8	4505.62
	9	4504.87
	10	4503.29
	11	4519.76
	12	4542.59
	13	4542.53
	14	4521.51
	15	4516.5
	16	4525.5
	17	4527.17
	18	4522.72
	19	4541.91
	20	4547.64
	21	4538.88
	22	4538.96
	23	4524.65
	24	4532.22
	25	4527.74
	26	4528.58
	27	4557.86
	28	4545.29
	29	4521.76
	30	4545.92
	31	4563.31
	32	4544.1
	33	4532.03
	34	4551.01
	35	4566
	36	4568.33
	37	4555.44
	38	4563.81
	39	4611.27
	40	4645.42
	41	4713.81
	42	4870.6
	43	5157.53
	44	5679.84
	45	6606.61
	46	8107.54
	47	10384.8
	48	13271.6
	49	16181.9
	50	18999.5
B6, SYBR	Cycles	Fluorescence (R)
	1	4385.17
	2	4413.06
	3	4440.02
	4	4463.01
	5	4457
	6	4439.67
	7	4454.89
	8	4490.96
	9	4502.65
	10	4479.22
	11	4460.41
	12	4461.14
	13	4484.05
	14	4487.02
	15	4457.67
	16	4470.89
	17	4508.63
	18	4512.21
	19	4506.4
	20	4516.8
	21	4510.6
	22	4557.2
	23	4665.07
	24	4815.36
	25	5084.79
	26	5669.93
	27	6825.64
	28	8876.55
	29	12414.5
	30	18022.8
	31	25041.6
	32	31842.5
	33	37182.5
	34	40770.8
	35	43141.9
	36	44841.6
	37	46100.2
	38	47014.4
	39	47763.5
	40	48324.8
	41	48711.3
	42	49125.1
	43	49540.4
	44	49873.8
	45	49987.6
	46	50018.2
	47	50253.7
	48	50489.6
	49	50625.5
	50	50781.8
B7, SYBR	Cycles	Fluorescence (R)
	1	4384.5
	2	4404.83
	3	4419.28
	4	4422.76
	5	4420.92
	6	4444.97
	7	4466.32
	8	4470.11
	9	4477.7
	10	4480.9
	11	4476.97
	12	4479.99
	13	4492.33
	14	4498.11
	15	4486.37
	16	4480.46
	17	4504.15
	18	4541.72
	19	4574.91
	20	4685.3
	21	4933.77
	22	5384.59
	23	6233.86
	24	7750.29
	25	10468.4
	26	14944.5
	27	21113.2
	28	27645.4
	29	32778.5
	30	36158.2
	31	38490.1
	32	40269
	33	41478
	34	42286
	35	42912
	36	43383.7
	37	43721.2
	38	44022.4
	39	44294.5
	40	44396.2
	41	44480.4
	42	44720.1
	43	44951.7
	44	45047.6
	45	45089.9
	46	45118.3
	47	45252.4
	48	45404.5
	49	45472.2
	50	45536.7
B8, SYBR	Cycles	Fluorescence (R)
	1	5005.83
	2	5227.94
	3	5482.31
	4	5782.77
	5	6139.26
	6	6526.09
	7	6959.7
	8	7372.57
	9	7714.19
	10	8042.4
	11	8397.13
	12	8741.71
	13	9079.57
	14	9405.19
	15	9686.06
	16	10003.7
	17	10328.9
	18	10608.6
	19	10869.5
	20	11139.2
	21	11414.7
	22	11761.9
	23	12203
	24	12749.7
	25	13501.6
	26	14762.5
	27	16868.2
	28	19954.7
	29	24091.2
	30	28840.7
	31	33290.6
	32	36944.9
	33	39634.6
	34	41409.5
	35	42556.2
	36	43508.1
	37	44289.7
	38	44848.2
	39	45261.7
	40	45515.9
	41	45747
	42	45973.3
	43	46214.1
	44	46425
	45	46495.7
	46	46481.6
	47	46569.5
	48	46655.5
	49	46708.2
	50	46779.8
B9, SYBR	Cycles	Fluorescence (R)
	1	4410.17
	2	4418.72
	3	4426.57
	4	4432.19
	5	4417.06
	6	4401.02
	7	4404.34
	8	4432.78
	9	4442.26
	10	4426.42
	11	4428.81
	12	4454.94
	13	4486.98
	14	4480.99
	15	4456.66
	16	4454.22
	17	4482.07
	18	4516.69
	19	4506.56
	20	4498.52
	21	4525.84
	22	4574.28
	23	4631.43
	24	4734.14
	25	4983.38
	26	5482.13
	27	6399.71
	28	8008.24
	29	10726.7
	30	14920.6
	31	20197.9
	32	25304.6
	33	29242.9
	34	32143
	35	34432
	36	36366
	37	37949.7
	38	39309.6
	39	40423.9
	40	41158.3
	41	41776.4
	42	42391.5
	43	42942.2
	44	43367.1
	45	43643
	46	43821
	47	44117.3
	48	44453.8
	49	44643.3
	50	44799.4
B10, SYBR	Cycles	Fluorescence (R)
	1	4281.17
	2	4339.06
	3	4376.69
	4	4384.23
	5	4371.41
	6	4378.14
	7	4403.38
	8	4416.46
	9	4424.49
	10	4419.16
	11	4410.39
	12	4400.46
	13	4414.15
	14	4413.05
	15	4406.68
	16	4426.56
	17	4433.19
	18	4439.06
	19	4454.35
	20	4503.12
	21	4569.37
	22	4728.79
	23	5027.93
	24	5549.64
	25	6565.88
	26	8483.63
	27	11827.5
	28	16839.5
	29	22507.8
	30	27189.3
	31	30403.4
	32	32757.8
	33	34768.6
	34	36400.2
	35	37728.1
	36	38924.7
	37	39902.6
	38	40749.9
	39	41443.3
	40	41962.1
	41	42414.4
	42	42850.1
	43	43328
	44	43707.7
	45	43964.9
	46	44091.3
	47	44260.8
	48	44477.9
	49	44666.3
	50	44899.7
C1, SYBR	Cycles	Fluorescence (R)
	1	4228.5
	2	4274.17
	3	4302.39
	4	4287.13
	5	4289.71
	6	4324.57
	7	4338.19
	8	4334.73
	9	4328.24
	10	4339.08
	11	4354.36
	12	4366.45
	13	4387.48
	14	4402.49
	15	4407.16
	16	4410.05
	17	4451.68
	18	4511.56
	19	4578.85
	20	4741.95
	21	5054.98
	22	5644.99
	23	6743.33
	24	8688.44
	25	11919.1
	26	16810.7
	27	23185.9
	28	29841
	29	35324.3
	30	39008.1
	31	41444.7
	32	43052.9
	33	43963.6
	34	44623.2
	35	45091.4
	36	45426.1
	37	45723.4
	38	45915.1
	39	46004.4
	40	46129.5
	41	46242.2
	42	46269.4
	43	46354.5
	44	46469.2
	45	46498.1
	46	46476.7
	47	46539.6
	48	46612.9
	49	46603.6
	50	46593.9
C2, SYBR	Cycles	Fluorescence (R)
	1	4550.67
	2	4601.89
	3	4637.63
	4	4651.88
	5	4663.29
	6	4676.43
	7	4675.14
	8	4687.38
	9	4681.13
	10	4660.04
	11	4652.68
	12	4670.23
	13	4695.74
	14	4692.58
	15	4690.19
	16	4693.4
	17	4697.13
	18	4701.04
	19	4707.01
	20	4741.34
	21	4793.11
	22	4878.04
	23	5034.01
	24	5347.34
	25	5935.11
	26	7027.37
	27	9002.79
	28	12303.9
	29	17121.6
	30	22944.5
	31	28470.2
	32	32678.4
	33	35695.8
	34	37913.3
	35	39579.1
	36	40931
	37	42010
	38	42849.7
	39	43423.6
	40	43861.2
	41	44272.7
	42	44560.9
	43	44864
	44	45090.7
	45	45153.2
	46	45283.1
	47	45499.7
	48	45644.2
	49	45749.1
	50	45883.3
C3, SYBR	Cycles	Fluorescence (R)
	1	4576.5
	2	4604.17
	3	4632.39
	4	4667.13
	5	4694.04
	6	4696.01
	7	4688.34
	8	4688.78
	9	4685.26
	10	4686.75
	11	4702.92
	12	4719.31
	13	4723.44
	14	4723.15
	15	4719.72
	16	4710.24
	17	4721.08
	18	4750.69
	19	4792.56
	20	4859.19
	21	4999.73
	22	5228.58
	23	5685.53
	24	6610.84
	25	8255.95
	26	11195
	27	15804.7
	28	21274.9
	29	26249.3
	30	30168.1
	31	33252.4
	32	35789.8
	33	37901.6
	34	39623.5
	35	40849.5
	36	41874.2
	37	42822.1
	38	43580
	39	44169.7
	40	44557.6
	41	44901.9
	42	45238.6
	43	45541.9
	44	45705
	45	45679
	46	45744.3
	47	46040.1
	48	46279.4
	49	46394.8
	50	46529.4
C4, SYBR	Cycles	Fluorescence (R)
	1	4449.33
	2	4484.11
	3	4528.37
	4	4529.12
	5	4521.71
	6	4523.57
	7	4531.19
	8	4567.4
	9	4604.13
	10	4627.71
	11	4627.24
	12	4615.08
	13	4617.03
	14	4616.68
	15	4629.23
	16	4634.08
	17	4637.36
	18	4663.12
	19	4681.37
	20	4686.12
	21	4703.71
	22	4732.9
	23	4781.97
	24	4893.99
	25	5103
	26	5489.33
	27	6259.78
	28	7734.26
	29	10345.1
	30	14602
	31	20713
	32	27634
	33	33604
	34	37909.7
	35	40803.6
	36	42835.5
	37	44320.5
	38	45271.2
	39	45890.4
	40	46346.8
	41	46841.6
	42	47228.9
	43	47465.3
	44	47671.8
	45	47789.6
	46	47888.5
	47	48049.2
	48	48263.1
	49	48462.7
	50	48677.8
C5, SYBR	Cycles	Fluorescence (R)
	1	4604.83
	2	4647.28
	3	4680.43
	4	4702.48
	5	4725.83
	6	4726.94
	7	4706.65
	8	4691.88
	9	4702.63
	10	4734.21
	11	4755.07
	12	4743.02
	13	4743.67
	14	4770.56
	15	4762.19
	16	4747.06
	17	4751.35
	18	4767.78
	19	4770.93
	20	4754.98
	21	4767.33
	22	4775.78
	23	4776.26
	24	4773.42
	25	4748.14
	26	4726.05
	27	4727.68
	28	4775.56
	29	4782.19
	30	4744.06
	31	4733.69
	32	4759.56
	33	4781.85
	34	4765.62
	35	4740.87
	36	4754.62
	37	4798.21
	38	4822.4
	39	4827.13
	40	4817.38
	41	4820.46
	42	4849.15
	43	4870.38
	44	4907.79
	45	4949.6
	46	5015.87
	47	5215.29
	48	5583.43
	49	6174.48
	50	6820.02
C6, SYBR	Cycles	Fluorescence (R)
	1	4635
	2	4650.67
	3	4651.22
	4	4669.74
	5	4681.58
	6	4684.53
	7	4711.51
	8	4720.84
	9	4692.95
	10	4678.98
	11	4695.33
	12	4705.11
	13	4706.37
	14	4719.12
	15	4717.37
	16	4727.12
	17	4742.71
	18	4751.57
	19	4765.19
	20	4765.06
	21	4784.02
	22	4817.01
	23	4900
	24	5064.67
	25	5344.22
	26	5930.07
	27	7053.02
	28	9061.34
	29	12605.4
	30	18149.8
	31	25114.6
	32	31820.2
	33	37150.7
	34	40997.9
	35	43538.6
	36	45170.5
	37	46294.5
	38	47095.8
	39	47701.9
	40	48244.6
	41	48798.2
	42	49317.1
	43	49679
	44	49962.3
	45	50161.1
	46	50273.7
	47	50484.2
	48	50734.1
	49	50892.4
	50	51054.8
C7, SYBR	Cycles	Fluorescence (R)
	1	4308.5
	2	4356.17
	3	4384.39
	4	4399.13
	5	4417.04
	6	4435.01
	7	4437.34
	8	4435.45
	9	4436.82
	10	4458.27
	11	4506.09
	12	4545.36
	13	4550.45
	14	4534.82
	15	4539.94
	16	4550.65
	17	4546.55
	18	4584.52
	19	4649.51
	20	4715.5
	21	4862.83
	22	5167.28
	23	5744.76
	24	6854.92
	25	8867.97
	26	12426.3
	27	17948.1
	28	24829.4
	29	31377.5
	30	36074.2
	31	39141.4
	32	41240.1
	33	42703.7
	34	43806.6
	35	44503.5
	36	44995.5
	37	45401.2
	38	45639.4
	39	45753.8
	40	45881.3
	41	46079.1
	42	46217
	43	46332.7
	44	46449.9
	45	46548.6
	46	46582.5
	47	46572.5
	48	46701.8
	49	46851.9
	50	46953.9
C8, SYBR	Cycles	Fluorescence (R)
	1	5232.83
	2	5447.94
	3	5677.31
	4	5925.44
	5	6208.15
	6	6548.72
	7	6945.24
	8	7341.75
	9	7718.58
	10	8074.86
	11	8450.62
	12	8812.87
	13	9153.62
	14	9492.21
	15	9814.07
	16	10139.4
	17	10458.8
	18	10767.6
	19	11018.9
	20	11225.3
	21	11459.8
	22	11766.6
	23	12200.5
	24	12759.5
	25	13447.5
	26	14618.2
	27	16574.7
	28	19533.2
	29	23731.4
	30	28829.5
	31	33964.5
	32	38205.5
	33	41265.5
	34	43388.2
	35	44821.1
	36	45724.7
	37	46285.6
	38	46744.2
	39	47155.7
	40	47480.2
	41	47751.1
	42	48028.4
	43	48298.1
	44	48457.7
	45	48554.2
	46	48619.4
	47	48750.5
	48	48940.8
	49	49058.6
	50	49175.6
C9, SYBR	Cycles	Fluorescence (R)
	1	4746.17
	2	4797.06
	3	4797.69
	4	4804.9
	5	4801.97
	6	4808.66
	7	4824.89
	8	4830.96
	9	4848.65
	10	4865.22
	11	4876.74
	12	4875.58
	13	4882.86
	14	4886.95
	15	4883.32
	16	4885.77
	17	4887.92
	18	4896.97
	19	4915.66
	20	4951.89
	21	4964.63
	22	4977.88
	23	5053.96
	24	5164.32
	25	5382.11
	26	5786.7
	27	6550.9
	28	7976.97
	29	10460
	30	14494.3
	31	20024.8
	32	25888.3
	33	30828.8
	34	34545.9
	35	37360.6
	36	39527.5
	37	41257.2
	38	42679.7
	39	43728.9
	40	44410.3
	41	44971.1
	42	45540.7
	43	45980.2
	44	46261.4
	45	46519.1
	46	46735
	47	46966
	48	47267.3
	49	47470.4
	50	47644.9
C10, SYBR	Cycles	Fluorescence (R)
	1	4482.5
	2	4545.5
	3	4590.17
	4	4606.72
	5	4584.91
	6	4577.64
	7	4594.55
	8	4611.52
	9	4604.51
	10	4612.17
	11	4631.72
	12	4650.57
	13	4664.19
	14	4646.73
	15	4624.24
	16	4641.75
	17	4672.58
	18	4689.53
	19	4699.84
	20	4704.61
	21	4766.87
	22	4902.62
	23	5157.54
	24	5634.85
	25	6549.28
	26	8284.09
	27	11388.4
	28	16273.1
	29	22521
	30	28392
	31	32511.7
	32	35363.6
	33	37647.9
	34	39604
	35	41090.3
	36	42215.4
	37	43175.1
	38	43879
	39	44458.3
	40	44906.4
	41	45266.1
	42	45658.7
	43	46025.6
	44	46296.9
	45	46509.6
	46	46614.2
	47	46767.4
	48	46958.5
	49	47054.2
	50	47166.5
D1, SYBR	Cycles	Fluorescence (R)
	1	5829.67
	2	5932.89
	3	5977.3
	4	5988.77
	5	6011.59
	6	6069.53
	7	6089.51
	8	6101.5
	9	6129.83
	10	6156.28
	11	6167.43
	12	6153.14
	13	6186.71
	14	6211.9
	15	6209.3
	16	6254.1
	17	6313.37
	18	6422.46
	19	6606.49
	20	6913.83
	21	7506.94
	22	8581.98
	23	10474.7
	24	13709.9
	25	18444
	26	24288
	27	30377.7
	28	35370.9
	29	38728.3
	30	40807.1
	31	42034.7
	32	42812.6
	33	43424.2
	34	43854.4
	35	44056.8
	36	44228.9
	37	44469.3
	38	44629.8
	39	44725.9
	40	44887.6
	41	45029.2
	42	45099.1
	43	45186.7
	44	45231.2
	45	45176.7
	46	45219.2
	47	45371.4
	48	45545.5
	49	45635.5
	50	45673.2
D2, SYBR	Cycles	Fluorescence (R)
	1	5238.33
	2	5337.44
	3	5431.81
	4	5477.94
	5	5483.98
	6	5498.66
	7	5524.22
	8	5536.41
	9	5538.47
	10	5554.49
	11	5564.83
	12	5570.94
	13	5603.65
	14	5628.88
	15	5617.96
	16	5608.32
	17	5637.44
	18	5688.15
	19	5745.05
	20	5849.68
	21	6054.56
	22	6429.52
	23	7162.84
	24	8521.95
	25	10849.6
	26	14641.9
	27	20029
	28	26249
	29	31759
	30	35825
	31	38768.7
	32	40877.2
	33	42354.7
	34	43314.6
	35	43995.5
	36	44603.5
	37	45159.8
	38	45584.9
	39	45862
	40	46111.3
	41	46358.4
	42	46591.5
	43	46868.5
	44	47117.2
	45	47224.1
	46	47238.4
	47	47278.1
	48	47399.7
	49	47482.6
	50	47517.6
D3, SYBR	Cycles	Fluorescence (R)
	1	5117.33
	2	5209.11
	3	5274.37
	4	5310.79
	5	5317.93
	6	5323.31
	7	5362.1
	8	5397.03
	9	5403.01
	10	5380
	11	5368.33
	12	5399.44
	13	5430.48
	14	5451.49
	15	5459.16
	16	5467.39
	17	5505.8
	18	5569.93
	19	5714.31
	20	5941.77
	21	6336.59
	22	7170.86
	23	8734.95
	24	11469.7
	25	15642.2
	26	20577.4
	27	25136.1
	28	28971
	29	32155.7
	30	34603.6
	31	36462.9
	32	38018.3
	33	39289.8
	34	40326.3
	35	41165.4
	36	41846.8
	37	42404.9
	38	42855
	39	43223
	40	43471
	41	43733
	42	43972.7
	43	44173.9
	44	44428.6
	45	44579.9
	46	44683.3
	47	44830.1
	48	44889.7
	49	44979.6
	50	45119.4
D4, SYBR	Cycles	Fluorescence (R)
	1	4975.17
	2	5087.39
	3	5199.8
	4	5287.6
	5	5321.53
	6	5330.51
	7	5353.84
	8	5390.28
	9	5420.76
	10	5427.92
	11	5396.31
	12	5393.77
	13	5419.92
	14	5411.97
	15	5403.99
	16	5400
	17	5412.33
	18	5432.11
	19	5449.37
	20	5475.46
	21	5526.49
	22	5606.16
	23	5722.39
	24	5942.46
	25	6332.49
	26	7064.83
	27	8454.61
	28	10953.9
	29	14912.6
	30	19861.9
	31	24570.6
	32	28307.2
	33	31107.1
	34	33162.4
	35	34714.1
	36	35994.7
	37	37066.2
	38	37851.7
	39	38511.6
	40	39019.5
	41	39426.8
	42	39854.6
	43	40260.5
	44	40653.2
	45	40867.7
	46	40996.6
	47	41188.9
	48	41259
	49	41286
	50	41393.5
D5, SYBR	Cycles	Fluorescence (R)
	1	5383.5
	2	5487.17
	3	5548.06
	4	5573.35
	5	5564.12
	6	5571.37
	7	5613.12
	8	5638.04
	9	5666.01
	10	5661.34
	11	5646.45
	12	5676.15
	13	5718.05
	14	5725.02
	15	5706.67
	16	5712.22
	17	5730.41
	18	5751.8
	19	5758.27
	20	5748.42
	21	5739.81
	22	5749.94
	23	5759.65
	24	5739.55
	25	5724.85
	26	5743.62
	27	5795.54
	28	5823.51
	29	5842.17
	30	5869.39
	31	5931.8
	32	6055.6
	33	6268.53
	34	6683.84
	35	7424.95
	36	8736.65
	37	10938.9
	38	14418
	39	19411.3
	40	25465.8
	41	31653.9
	42	37033.3
	43	40938.4
	44	43367.5
	45	44734.8
	46	45498.3
	47	45980.4
	48	46277.5
	49	46434.8
	50	46579.3
D6, SYBR	Cycles	Fluorescence (R)
	1	5328.83
	2	5403.94
	3	5433.31
	4	5421.1
	5	5442.03
	6	5487.68
	7	5483.56
	8	5489.19
	9	5523.06
	10	5535.02
	11	5523.34
	12	5503.11
	13	5514.37
	14	5560.79
	15	5576.93
	16	5556.31
	17	5561.77
	18	5573.59
	19	5589.86
	20	5628.95
	21	5684.65
	22	5810.88
	23	6055.96
	24	6496.99
	25	7304
	26	8833.33
	27	11645.8
	28	16277.3
	29	22423.4
	30	28644.5
	31	33638.2
	32	37276.1
	33	40035
	34	42113
	35	43551.7
	36	44599.9
	37	45459
	38	46086.7
	39	46542.2
	40	46844.1
	41	47124.4
	42	47515.1
	43	47854.7
	44	48147.6
	45	48321.9
	46	48398.3
	47	48506.1
	48	48730.7
	49	48881.6
	50	48919.8
D7, SYBR	Cycles	Fluorescence (R)
	1	5221
	2	5302.67
	3	5365.22
	4	5383.41
	5	5370.14
	6	5392.71
	7	5443.9
	8	5455.3
	9	5452.43
	10	5460.14
	11	5466.71
	12	5485.24
	13	5504.08
	14	5511.36
	15	5516.45
	16	5526.82
	17	5553.27
	18	5577.76
	19	5590.25
	20	5643.75
	21	5785.92
	22	6070.31
	23	6570.44
	24	7463.48
	25	9129.49
	26	12116.8
	27	16882.9
	28	23208.3
	29	29601.1
	30	34460.4
	31	37764.1
	32	40020.4
	33	41577.5
	34	42705.8
	35	43481.6
	36	44086.9
	37	44557.3
	38	44900.1
	39	45212.4
	40	45416.8
	41	45561.3
	42	45715.8
	43	45820.9
	44	45978.3
	45	46065.1
	46	46101.4
	47	46152.8
	48	46223.9
	49	46309.6
	50	46349.4
D8, SYBR	Cycles	Fluorescence (R)
	1	5768
	2	6029.67
	3	6328.22
	4	6644.74
	5	6951.91
	6	7322.97
	7	7719.32
	8	8121.44
	9	8529.48
	10	8883.49
	11	9193.5
	12	9498.83
	13	9834.28
	14	10161.4
	15	10457.1
	16	10736.4
	17	11020.8
	18	11334.3
	19	11609.8
	20	11877.9
	21	12213.3
	22	12633.4
	23	13197.5
	24	13997.8
	25	15258.3
	26	17354.1
	27	20643.7
	28	25078.6
	29	30033.5
	30	34563.5
	31	38136.5
	32	40651.5
	33	42359.2
	34	43570.7
	35	44402.6
	36	45075.2
	37	45595.7
	38	45928.2
	39	46165.4
	40	46354.1
	41	46581.7
	42	46791.9
	43	46927.3
	44	47114.4
	45	47293.5
	46	47361.5
	47	47434.5
	48	47580.2
	49	47660.1
	50	47706.9
D9, SYBR	Cycles	Fluorescence (R)
	1	5168.17
	2	5262.39
	3	5308.13
	4	5325.38
	5	5366.13
	6	5407.71
	7	5415.57
	8	5435.19
	9	5467.73
	10	5451.58
	11	5429.53
	12	5437.51
	13	5461.84
	14	5492.61
	15	5467.2
	16	5463.4
	17	5515.13
	18	5538.04
	19	5534.68
	20	5531.23
	21	5543.41
	22	5573.8
	23	5626.6
	24	5746.53
	25	5975.84
	26	6347.95
	27	7018.98
	28	8332.33
	29	10601.8
	30	14270.9
	31	19358
	32	24832
	33	29333.3
	34	32683.8
	35	35416.9
	36	37593
	37	39363.3
	38	40771.1
	39	41743.7
	40	42493.2
	41	43232.4
	42	43882.1
	43	44365.4
	44	44800.8
	45	45129.6
	46	45265.2
	47	45432.1
	48	45637.7
	49	45824.9
	50	46047.1
D10, SYBR	Cycles	Fluorescence (R)
	1	5289
	2	5380.33
	3	5453.44
	4	5502.15
	5	5519.38
	6	5539.13
	7	5579.04
	8	5597.35
	9	5622.45
[truncated: 1,061 more rows]

## Sheet: Plate3-10
Amplification Plots
A1, SYBR	Cycles	Fluorescence (R)
	1	4232
	2	4282
	3	4318.67
	4	4347.89
	5	4323.3
	6	4318.43
	7	4343.81
	8	4369.94
	9	4409.31
	10	4415.1
	11	4416.7
	12	4435.23
	13	4443.74
	14	4454.25
	15	4464.08
	16	4476.03
	17	4526.68
	18	4628.89
	19	4775.96
	20	5039.32
	21	5571.77
	22	6568.92
	23	8367.64
	24	11342.5
	25	15724.5
	26	21242.8
	27	26779.9
	28	31185.3
	29	34111.4
	30	35968.1
	31	37257.7
	32	38217.9
	33	39016.3
	34	39525.4
	35	39896.5
	36	40281.8
	37	40677.6
	38	40957.9
	39	41103
	40	41168
	41	41236
	42	41416
	43	41585.7
	44	41726.6
	45	41832.5
	46	41921.5
	47	42040.2
	48	42125.4
	49	42088.5
	50	42062.9
A2, SYBR	Cycles	Fluorescence (R)
	1	4692
	2	4730.67
	3	4771.56
	4	4798.85
	5	4809.62
	6	4832.54
	7	4841.85
	8	4834.62
	9	4823.21
	10	4820.74
	11	4842.58
	12	4841.53
	13	4840.51
	14	4826.17
	15	4828.06
	16	4847.02
	17	4838.01
	18	4843.34
	19	4855.78
	20	4865.93
	21	4860.64
	22	4869.21
	23	4892.07
	24	4898.36
	25	4923.45
	26	4986.82
	27	5111.27
	28	5365.09
	29	5778.7
	30	6565.9
	31	8121.97
	32	10854.3
	33	15154.4
	34	20238.8
	35	24331.6
	36	27132.5
	37	29453.8
	38	31459.9
	39	33108.3
	40	34394.8
	41	35499.3
	42	36520.8
	43	37316.6
	44	38016.2
	45	38634.7
	46	39133.2
	47	39708.4
	48	40249.8
	49	40645.6
	50	41066.1
A3, SYBR	Cycles	Fluorescence (R)
	1	4450.33
	2	4503.78
	3	4548.26
	4	4557.09
	5	4548.36
	6	4542.12
	7	4530.04
	8	4530.35
	9	4553.45
	10	4574.82
	11	4575.61
	12	4596.2
	13	4610.4
	14	4595.13
	15	4589.04
	16	4618.01
	17	4644
	18	4703.33
	19	4806.78
	20	4969.93
	21	5335.31
	22	6054.44
	23	7399.81
	24	9801.27
	25	13805.8
	26	19659.6
	27	26531.9
	28	33015.6
	29	37997.2
	30	41319.1
	31	43519.7
	32	44901.9
	33	45809.3
	34	46510.1
	35	47100.7
	36	47518.9
	37	47800.3
	38	48053.4
	39	48274.5
	40	48489.5
	41	48677.5
	42	48848.5
	43	49048.2
	44	49242.4
	45	49303.8
	46	49272.6
	47	49325.2
	48	49491.4
	49	49570.5
	50	49593
A4, SYBR	Cycles	Fluorescence (R)
	1	4800
	2	4801
	3	4817.33
	4	4827.78
	5	4826.93
	6	4822.64
	7	4835.55
	8	4855.52
	9	4850.17
	10	4845.72
	11	4862.91
	12	4870.97
	13	4858.99
	14	4872.33
	15	4880.11
	16	4892.37
	17	4918.46
	18	4938.82
	19	4947.27
	20	4942.09
	21	4985.36
	22	5082.79
	23	5232.26
	24	5522.42
	25	6087.81
	26	7146.94
	27	9128.98
	28	12561
	29	17773.7
	30	24174.9
	31	30214
	32	35045.3
	33	38835.8
	34	41550.6
	35	43282.2
	36	44488.7
	37	45322.9
	38	45937.6
	39	46469.9
	40	46841
	41	47053.3
	42	47214.8
	43	47429.9
	44	47619
	45	47755.7
	46	47816.2
	47	47914.1
	48	48060.7
	49	48115.6
	50	48173.4
A5, SYBR	Cycles	Fluorescence (R)
	1	4877.17
	2	4906.06
	3	4928.02
	4	4945.01
	5	4943.34
	6	4928.11
	7	4911.37
	8	4907.79
	9	4922.6
	10	4942.53
	11	4942.18
	12	4949.73
	13	4986.91
	14	5000.3
	15	4981.43
	16	4998.14
	17	5011.38
	18	5017.79
	19	5042.26
	20	5051.75
	21	5079.92
	22	5088.64
	23	5135.55
	24	5238.85
	25	5378.28
	26	5628.43
	27	6070.14
	28	6940.05
	29	8558.68
	30	11364.9
	31	15941.3
	32	22289.1
	33	29076.7
	34	34385.6
	35	37823.9
	36	40246
	37	42153
	38	43659.3
	39	44668.4
	40	45189.8
	41	45545.9
	42	45956.6
	43	46330.5
	44	46493.2
	45	46582.7
	46	46794.9
	47	47009.3
	48	47101.4
	49	47216.1
	50	47403.2
A6, SYBR	Cycles	Fluorescence (R)
	1	5080.5
	2	5118.83
	3	5155.94
	4	5157.31
	5	5142.44
	6	5126.48
	7	5136.83
	8	5158.61
	9	5178.87
	10	5182.29
	11	5184.43
	12	5184.81
	13	5186.94
	14	5217.31
	15	5220.77
	16	5217.92
	17	5227.31
	18	5279.77
	19	5361.59
	20	5471.86
	21	5706.29
	22	6222.43
	23	7263.81
	24	9162.94
	25	12364
	26	17083
	27	22394.7
	28	26917.9
	29	30266.6
	30	32869.9
	31	35102.3
	32	37106.4
	33	38872.8
	34	40227.3
	35	41279.8
	36	42097.3
	37	42841.1
	38	43588.4
	39	44161.5
	40	44565.8
	41	44877.3
	42	45182.4
	43	45452.5
	44	45610.5
	45	45673.8
	46	45843.3
	47	46122.8
	48	46302.3
	49	46407.4
	50	46531.2
A7, SYBR	Cycles	Fluorescence (R)
	1	4958.33
	2	4981.11
	3	5030.7
	4	5059.23
	5	5082.41
	6	5115.14
	7	5116.38
	8	5112.13
	9	5124.71
	10	5108.57
	11	5096.19
	12	5122.73
	13	5150.91
	14	5155.3
	15	5168.77
	16	5186.26
	17	5193.42
	18	5220.14
	19	5247.38
	20	5271.79
	21	5347.93
	22	5543.64
	23	5904.88
	24	6529.63
	25	7698.21
	26	9815.4
	27	13352.1
	28	18397
	29	23978
	30	28846.7
	31	32494.2
	32	35183.7
	33	37191.9
	34	38645.6
	35	39784.5
	36	40718.5
	37	41547.5
	38	42126.5
	39	42560.2
	40	43014.7
	41	43302.6
	42	43630.2
	43	43983.7
	44	44147.2
	45	44184.4
	46	44296.8
	47	44516.9
	48	44696
	49	44812.3
	50	44907.3
A8, SYBR	Cycles	Fluorescence (R)
	1	4499
	2	4562
	3	4593.67
	4	4582.89
	5	4567.3
	6	4581.77
	7	4603.92
	8	4599.97
	9	4595.32
	10	4612.44
	11	4616.48
	12	4621.83
	13	4626.61
	14	4626.54
	15	4629.85
	16	4634.28
	17	4660.43
	18	4669.14
	19	4652.05
	20	4675.02
	21	4682.34
	22	4664.11
	23	4708.7
	24	4782.57
	25	4904.19
	26	5173.06
	27	5705.35
	28	6714.12
	29	8541.04
	30	11697
	31	16683.7
	32	23152.6
	33	29478.9
	34	33907.3
	35	36626.1
	36	38721.7
	37	40402.6
	38	41650.9
	39	42454.6
	40	43063.9
	41	43558
	42	43987.7
	43	44475.9
	44	44809
	45	44972.7
	46	45109.9
	47	45302
	48	45433.7
	49	45503.9
	50	45615.6
A9, SYBR	Cycles	Fluorescence (R)
	1	5229.17
	2	5353.06
	3	5436.02
	4	5456.67
	5	5438.22
	6	5431.74
	7	5442.58
	8	5445.19
	9	5461.73
	10	5452.91
	11	5449.97
	12	5477.66
	13	5481.22
	14	5492.41
	15	5496.14
	16	5490.38
	17	5508.13
	18	5527.04
	19	5528.01
	20	5518
	21	5525.67
	22	5589.56
	23	5661.85
	24	5726.62
	25	5888.54
	26	6220.85
	27	6778.62
	28	7797.87
	29	9469.29
	30	11922.1
	31	15064.4
	32	18449.1
	33	21621.7
	34	24188.6
	35	26127.2
	36	27764.7
	37	29330.6
	38	30703.5
	39	31719.8
	40	32469.6
	41	33165.5
	42	33984.2
	43	34771.1
	44	35272.7
	45	35609.2
	46	36026.1
	47	36505.7
	48	36912.2
	49	37227.7
	50	37536.3
A10, SYBR	Cycles	Fluorescence (R)
	1	4813
	2	4899.67
	3	4949.89
	4	4963.63
	5	4959.21
	6	4952.4
	7	4963.47
	8	4985.82
	9	4984.94
	10	4967.65
	11	4960.88
	12	4977.63
	13	5006.88
	14	5032.29
	15	5049.76
	16	5093.92
	17	5222.64
	18	5466.21
	19	5878.4
	20	6626.8
	21	8059.6
	22	10647.5
	23	14622.5
	24	19200.8
	25	23008.9
	26	25630.3
	27	27717.8
	28	29679.3
	29	31315.4
	30	32623.5
	31	33656.2
	32	34574.4
	33	35612.1
	34	36446
	35	36894.7
	36	37375.2
	37	37996.4
	38	38579.8
	39	38911.6
	40	39091.5
	41	39415.2
	42	39849.7
	43	40164.6
	44	40306.2
	45	40443.7
	46	40774.9
	47	41134
	48	41202.7
	49	41234.9
	50	41339.1
A11, SYBR	Cycles	Fluorescence (R)
	1	4302.33
	2	4389.78
	3	4456.26
	4	4487.75
	5	4520.58
	6	4553.19
	7	4594.4
	8	4606.8
	9	4604.27
	10	4619.09
	11	4626.36
	12	4636.79
	13	4663.93
	14	4671.98
	15	4648.66
	16	4626.89
	17	4638.96
	18	4688.65
	19	4695.88
	20	4687.63
	21	4687.88
	22	4706.29
	23	4733.43
	24	4743.81
	25	4762.6
	26	4770.87
	27	4779.29
	28	4793.76
	29	4806.59
	30	4816.53
	31	4866.18
	32	4998.39
	33	5213.13
	34	5577.71
	35	6223.24
	36	7423.41
	37	9368.14
	38	11564
	39	13290.7
	40	14519.2
	41	15572.4
	42	16602.1
	43	17517.7
	44	18317.6
	45	18982.9
	46	19660.3
	47	20419.1
	48	20949.4
	49	21361.5
	50	21820.2
A12, SYBR	Cycles	Fluorescence (R)
	1	4343.67
	2	4417.56
	3	4494.85
	4	4528.95
	5	4518.65
	6	4502.22
	7	4528.41
	8	4574.14
	9	4597.05
	10	4581.02
	11	4553.34
	12	4567.11
	13	4599.37
	14	4605.79
	15	4591.26
	16	4593.42
	17	4634.14
	18	4690.38
	19	4720.13
	20	4802.04
	21	4991.01
	22	5341.67
	23	6023.22
	24	7287.41
	25	9568.47
	26	13198.5
	27	17979.8
	28	22478.6
	29	25449.2
	30	27377.7
	31	28847.6
	32	30105.5
	33	31291.2
	34	32321.4
	35	33012.1
	36	33577.7
	37	34190.6
	38	34733.2
	39	35284.7
	40	35554.9
	41	35693
	42	36000.7
	43	36319.9
	44	36533.3
	45	36557.8
	46	36598.9
	47	36846.3
	48	37029.4
	49	37194.1
	50	37445.4
B1, SYBR	Cycles	Fluorescence (R)
	1	4289.33
	2	4371.44
	3	4411.48
	4	4417.49
	5	4402.83
	6	4402.61
	7	4418.54
	8	4432.85
	9	4442.95
	10	4450.98
	11	4456.99
	12	4480.33
	13	4509.11
	14	4500.37
	15	4512.46
	16	4553.82
	17	4616.94
	18	4742.98
	19	4979.33
	20	5418.11
	21	6224.7
	22	7697.57
	23	10290.2
	24	14311.7
	25	19654.9
	26	25631.6
	27	30960.5
	28	34696.2
	29	36943.7
	30	38416.9
	31	39705.3
	32	40730.4
	33	41279.1
	34	41544.7
	35	41887.9
	36	42205.3
	37	42362.8
	38	42430.9
	39	42474.3
	40	42548.4
	41	42627.5
	42	42709.5
	43	42742.8
	44	42731.9
	45	42758
	46	42881.7
	47	42979.9
	48	43149
	49	43220
	50	43169.3
B2, SYBR	Cycles	Fluorescence (R)
	1	4592.83
	2	4693.94
	3	4758.65
	4	4743.88
	5	4742.63
	6	4784.54
	7	4798.51
	8	4808.17
	9	4806.39
	10	4800.13
	11	4813.04
	12	4830.35
	13	4832.78
	14	4819.93
	15	4809.98
	16	4819.66
	17	4817.55
	18	4814.18
	19	4820.06
	20	4842.02
	21	4851.67
	22	4852.22
	23	4888.07
	24	4901.02
	25	4906.34
	26	4973.45
	27	5082.82
	28	5281.61
	29	5682.2
	30	6403.4
	31	7773.47
	32	10235.8
	33	14289.9
	34	19584
	35	24330.7
	36	27679.9
	37	30268
	38	32342.7
	39	34061.2
	40	35597.4
	41	36895.8
	42	38041.6
	43	39012.9
	44	39738.6
	45	40385.5
	46	41058.2
	47	41614.4
	48	42115.5
	49	42510.2
	50	42818
B3, SYBR	Cycles	Fluorescence (R)
	1	4480
	2	4523.67
	3	4560.22
	4	4580.07
	5	4583.02
	6	4584.34
	7	4610.78
	8	4628.26
	9	4638.42
	10	4645.47
	11	4634.16
	12	4650.72
	13	4664.91
	14	4648.64
	15	4641.55
	16	4667.85
	17	4713.62
	18	4783.21
	19	4936.74
	20	5226.58
	21	5773.53
	22	6816.84
	23	8728.28
	24	12024.4
	25	17130.1
	26	23650
	27	30284
	28	35776.7
	29	39604.2
	30	42050.7
	31	43582.2
	32	44630.1
	33	45520.7
	34	46270.6
	35	46716.9
	36	47128.3
	37	47599.8
	38	47822.9
	39	47877.6
	40	47943.2
	41	48080.4
	42	48240.8
	43	48427.9
	44	48545.6
	45	48553.2
	46	48592.4
	47	48676.8
	48	48709.6
	49	48733.9
	50	48784.1
B4, SYBR	Cycles	Fluorescence (R)
	1	4461.67
	2	4497.89
	3	4531.96
	4	4528.32
	5	4520.11
	6	4529.37
	7	4558.46
	8	4583.82
	9	4585.27
	10	4570.42
	11	4557.47
	12	4564.82
	13	4576.27
	14	4593.09
	15	4572.7
	16	4554.9
	17	4578.97
	18	4612.66
	19	4641.89
	20	4670.63
	21	4706.21
	22	4796.74
	23	5012.25
	24	5387.75
	25	6046.25
	26	7334.42
	27	9786.14
	28	14003.7
	29	20266.2
	30	27697.1
	31	34550
	32	39610.7
	33	43089.9
	34	45666.3
	35	47247.1
	36	48137
	37	48848.7
	38	49327.9
	39	49627
	40	49852
	41	50158.3
	42	50493.4
	43	50716.5
	44	50868.5
	45	50936.8
	46	50962.3
	47	51092.4
	48	51204.5
	49	51248.8
	50	51328.3
B5, SYBR	Cycles	Fluorescence (R)
	1	4770.5
	2	4811.83
	3	4843.28
	4	4852.43
	5	4832.48
	6	4830.49
	7	4855.5
	8	4868.5
	9	4855.83
	10	4848.61
	11	4859.54
	12	4873.85
	13	4881.28
	14	4919.09
	15	4939.03
	16	4915.34
	17	4919.45
	18	4957.48
	19	4981.83
	20	4986.94
	21	4981.65
	22	5019.88
	23	5082.96
	24	5131.32
	25	5237.44
	26	5449.15
	27	5852.38
	28	6591.79
	29	7962.6
	30	10454.5
	31	14641.5
	32	20942.5
	33	28558.5
	34	35396.5
	35	39910.2
	36	42442.7
	37	44126.9
	38	45484.3
	39	46615.4
	40	47421.8
	41	47901.9
	42	48247.3
	43	48518.1
	44	48733.4
	45	48851.8
	46	48992.9
	47	49342
	48	49460.7
	49	49345.6
	50	49323.8
B6, SYBR	Cycles	Fluorescence (R)
	1	4845.33
	2	4882.44
	3	4882.15
	4	4868.05
	5	4858.68
	6	4860.56
	7	4889.85
	8	4943.62
	9	4943.21
	10	4926.07
	11	4947.69
	12	4988.9
	13	5021.3
	14	5018.43
	15	5015.48
	16	5031.16
	17	5059.05
	18	5090.35
	19	5160.12
	20	5347.37
	21	5689.79
	22	6368.93
	23	7648.64
	24	9941.21
	25	13754.7
	26	18844.9
	27	23727
	28	27573.7
	29	30634.2
	30	33030.4
	31	34970.5
	32	36658.8
	33	38242.6
	34	39714.5
	35	40637.8
	36	41279.6
	37	41979.2
	38	42540.1
	39	43103.4
	40	43498.5
	41	43610.5
	42	43709.8
	43	43933.3
	44	44174.4
	45	44332.8
	46	44611.9
	47	45054.6
	48	45238.2
	49	45219.1
	50	45264.4
B7, SYBR	Cycles	Fluorescence (R)
	1	4929.33
	2	4985.78
	3	5042.59
	4	5099.86
	5	5121.29
	6	5132.76
	7	5143.92
	8	5142.64
	9	5131.21
	10	5137.07
	11	5129.36
	12	5137.45
	13	5174.15
	14	5170.05
	15	5169.02
	16	5196.67
	17	5207.56
	18	5206.19
	19	5221.4
	20	5267.8
	21	5390.6
	22	5592.2
	23	5962.73
	24	6683.91
	25	7994.97
	26	10411.3
	27	14494.4
	28	20458.8
	29	27173.6
	30	33139.2
	31	37786.7
	32	41051.2
	33	43246.1
	34	44742
	35	45634
	36	46250.3
	37	46817.8
	38	47304.6
	39	47879.9
	40	48279.6
	41	48384.9
	42	48428
	43	48488
	44	48732.7
	45	48890.9
	46	48945.3
	47	49175.4
	48	49222.8
	49	49200.3
	50	49273.6
B8, SYBR	Cycles	Fluorescence (R)
	1	4568.83
	2	4611.61
	3	4637.54
	4	4655.18
	5	4640.39
	6	4621.8
	7	4638.6
	8	4662.87
	9	4671.62
	10	4672.54
	11	4677.18
	12	4697.39
	13	4709.46
	14	4690.15
	15	4687.05
	16	4680.35
	17	4658.12
	18	4670.04
	19	4691.68
	20	4731.56
	21	4752.52
	22	4764.51
	23	4822.5
	24	4938.17
	25	5146.39
	26	5561.46
	27	6381.49
	28	7974.16
	29	10804.7
	30	15467.9
	31	22194
	32	29858
	33	36280.7
	34	40412.6
	35	42791.9
	36	44309.6
	37	45418.9
	38	46274
	39	46970.7
	40	47363.9
	41	47524
	42	47688.3
	43	47952.4
	44	48253.1
	45	48395
	46	48413
	47	48615
	48	48758.7
	49	48782.9
	50	48873.6
B9, SYBR	Cycles	Fluorescence (R)
	1	5525.17
	2	5600.72
	3	5644.91
	4	5678.64
	5	5687.21
	6	5684.74
	7	5679.25
	8	5679.75
	9	5665.92
	10	5647.97
	11	5640.99
	12	5656.33
	13	5692.44
	14	5698.48
	15	5693.83
	16	5690.94
	17	5693.65
	18	5695.55
	19	5701.52
	20	5712.17
	21	5729.72
	22	5778.91
	23	5909.97
	24	6096.99
	25	6383.33
	26	6946.44
	27	7954.48
	28	9682.83
	29	12374.9
	30	16021.3
	31	20163.8
	32	24163.9
	33	27707.3
	34	30679.4
	35	32976.5
	36	34897.8
	37	36630.6
	38	37985.5
	39	39207.8
	40	40201.6
	41	40850.5
	42	41559.8
	43	42329.6
	44	42869.9
	45	43217.6
	46	43523.2
	47	43869.4
	48	44184.5
	49	44433.8
	50	44722.7
B10, SYBR	Cycles	Fluorescence (R)
	1	5103.67
	2	5181.22
	3	5209.74
	4	5221.25
	5	5244.08
	6	5259.36
	7	5263.12
	8	5273.04
	9	5280.68
	10	5254.56
	11	5244.19
	12	5265.4
	13	5290.47
	14	5321.16
	15	5374.05
	16	5469.68
	17	5617.56
	18	5928.19
	19	6555.73
	20	7740.91
	21	9835.3
	22	13360.1
	23	18263
	24	23077
	25	26630.3
	26	29259.1
	27	31499.4
	28	33498.8
	29	35150.6
	30	36485.2
	31	37475.1
	32	38283
	33	39210.3
	34	40172.8
	35	40856.3
	36	41328.1
	37	41758.4
	38	42032.1
	39	42313
	40	42608.7
	41	42867.2
	42	43277.7
	43	43684.2
	44	43728.4
	45	43806.8
	46	43966.3
	47	44190.8
	48	44361.6
	49	44351.5
	50	44425.3
B11, SYBR	Cycles	Fluorescence (R)
	1	4258.17
	2	4322.39
	3	4376.13
	4	4398.71
	5	4375.57
	6	4374.52
	7	4411.17
	8	4436.39
	9	4441.8
	10	4440.27
	11	4439.76
	12	4448.59
	13	4456.2
	14	4450.07
	15	4450.02
	16	4466.34
	17	4478.78
	18	4475.93
	19	4479.98
	20	4489.66
	21	4499.89
	22	4503.3
	23	4496.43
	24	4512.14
	25	4524.05
	26	4538.35
	27	4547.12
	28	4552.71
	29	4558.24
	30	4571.41
	31	4613.47
	32	4700.82
	33	4874.27
	34	5194.09
	35	5782.36
	36	6893.45
	37	8806.48
	38	11360.5
	39	13791.8
	40	15488.6
	41	16707.5
	42	17895.8
	43	18992.3
	44	19860.4
	45	20718.1
	46	21543.4
	47	22370.1
	48	23109
	49	23646.3
	50	24227.5
B12, SYBR	Cycles	Fluorescence (R)
	1	4438.5
	2	4539.17
	3	4605.72
	4	4617.24
	5	4609.08
	6	4617.36
	7	4655.45
	8	4689.82
	9	4694.27
	10	4681.76
	11	4677.25
	12	4705.42
	13	4735.47
	14	4734.49
	15	4746.16
	16	4774.05
	17	4788.35
	18	4837.12
	19	4909.37
	20	5054.12
	21	5324.37
	22	5783.12
	23	6705.04
	24	8424.01
	25	11450
	26	16223.7
	27	22300.2
	28	27876.4
	29	31679.8
	30	34239.6
	31	36187.5
	32	37582.2
	33	38721.7
	34	39812.6
	35	40716.9
	36	41427
	37	41913.7
	38	42180.9
	39	42469.3
	40	42783.4
	41	43046.5
	42	43408.5
	43	43657.5
	44	43691.2
	45	43853.1
	46	44006.4
	47	44136.1
	48	44379.7
	49	44397.9
	50	44324.3
C1, SYBR	Cycles	Fluorescence (R)
	1	4096.33
	2	4151.78
	3	4194.26
	4	4209.42
	5	4207.47
	6	4225.16
	7	4261.05
	8	4281.68
	9	4284.23
	10	4277.41
	11	4272.14
	12	4283.38
	13	4296.46
	14	4300.82
	15	4322.94
	16	4404.65
	17	4550.88
	18	4765.96
	19	5149.65
	20	5876.55
	21	7247.18
	22	9647.06
	23	13466
	24	18779.3
	25	24729.8
	26	30000.6
	27	33844.5
	28	36369.8
	29	38012.9
	30	39081
	31	39819
	32	40390.3
	33	40923.1
	34	41378.4
	35	41628.8
	36	41774.3
	37	42008.8
	38	42191.6
	39	42148.2
	40	42042.1
	41	42042.7
	42	42128.9
	43	42182.3
	44	42260.4
	45	42235.8
	46	42291.6
	47	42491.9
	48	42603.6
	49	42562.5
	50	42435.3
C2, SYBR	Cycles	Fluorescence (R)
	1	4764
	2	4799.33
	3	4814.44
	4	4851.81
	5	4915.27
	6	4938.76
	7	4966.59
	8	4980.86
	9	4969.95
	10	4967.65
	11	4952.88
	12	4940.63
	13	4953.21
	14	4970.74
	15	4986.25
	16	4981.75
	17	4972.25
	18	4982.08
	19	4979.36
	20	4977.45
	21	4968.82
	22	4966.61
	23	4997.87
	24	5033.96
	25	5102.99
	26	5254
	27	5551.33
	28	6095.11
	29	7122.7
	30	9079.57
	31	12428.9
	32	17447
	33	23057.3
	34	27372.4
	35	30299.8
	36	32690.9
	37	34799.3
	38	36528.1
	39	37877.4
	40	39052.5
	41	40041.2
	42	40928.1
	43	41612.4
	44	42144.8
	45	42572.9
	46	42974.3
	47	43419.1
	48	43826.4
	49	44109.8
	50	44282.4
C3, SYBR	Cycles	Fluorescence (R)
	1	4492.5
	2	4485.83
	3	4475.28
	4	4492.43
	5	4504.14
	6	4498.38
	7	4525.79
	8	4581.6
	9	4620.53
	10	4622.84
	11	4605.28
	12	4592.76
	13	4600.25
	14	4633.75
	15	4654.58
	16	4698.19
	17	4777.73
	18	4914.58
	19	5209.19
	20	5730.4
	21	6734.8
	22	8660.6
	23	12069.2
	24	17471.4
	25	24643.8
	26	32043.3
	27	38081.1
	28	42321
	29	44859.7
	30	46399.2
	31	47446.1
	32	48086.4
	33	48697.1
	34	49316.7
	35	49807.2
	36	50182.4
	37	50516.1
	38	50697
	39	50810
	40	50968.3
	41	51126.1
	42	51250.4
	43	51364.8
	44	51508.6
	45	51527.5
	46	51543.8
	47	51602.3
	48	51673.4
	49	51718.5
	50	51720.2
C4, SYBR	Cycles	Fluorescence (R)
	1	4580.83
	2	4622.28
	3	4621.09
	4	4618.7
	5	4620.23
	6	4624.08
	7	4638.36
	8	4664.79
	9	4670.6
	10	4663.2
	11	4670.07
	12	4703.02
	13	4737.34
	14	4743.45
	15	4724.15
	16	4714.05
	17	4736.02
	18	4776.01
	19	4813
	20	4861.33
	21	4972.44
	22	5186.48
	23	5559.16
	24	6226.72
	25	7515.57
	26	9962.86
	27	14179.3
	28	20537.1
	29	28085.4
	30	34976.5
	31	40146.8
	32	43515.3
	33	45656.1
	34	47080.4
	35	48029.5
	36	48765.8
	37	49375.6
	38	49862.9
	39	50280.3
	40	50585.4
	41	50812.1
	42	51055.7
	43	51293.9
	44	51429.3
	45	51444.1
	46	51386.4
	47	51380.1
	48	51450.4
	49	51546.1
	50	51667
C5, SYBR	Cycles	Fluorescence (R)
	1	4913.67
	2	4953.89
	3	4986.63
	4	5010.21
	5	5012.07
	6	5009.36
	7	5025.12
	8	5037.71
	9	5027.57
	10	5023.86
	11	5018.95
	12	5028.65
	13	5037.22
	14	5036.74
	15	5063.91
	16	5069.97
	17	5089.32
	18	5131.77
	19	5148.92
	20	5160.31
	21	5183.1
	22	5245.37
	23	5325.79
	24	5471.26
	25	5775.75
	26	6359.92
	27	7485.97
	28	9544.99
	29	13095
	30	18876
	31	26892.7
	32	35210.9
	33	41323.6
	34	44841.5
	35	46866.2
	36	48232.1
	37	49294.4
	38	50157.1
	39	50736.4
	40	51022.1
	41	51344.4
	42	51758.8
	43	52008.9
	44	52155.3
	45	52333.8
	46	52461.6
	47	52521.2
	48	52544.4
	49	52624.1
	50	52734.5
C6, SYBR	Cycles	Fluorescence (R)
	1	5200.33
	2	5236.44
	3	5261.81
	4	5263.6
	5	5247.2
	6	5235.4
	7	5257.13
	8	5284.04
	9	5296.01
	10	5284.67
	11	5270.22
	12	5288.07
	13	5275.36
	14	5247.79
	15	5265.6
	16	5312.2
	17	5357.73
	18	5440.58
	19	5632.19
	20	6021.06
	21	6770.69
	22	8244.56
	23	10867.5
	24	15070.2
	25	20426.7
	26	25303.9
	27	29068.6
	28	32072.9
	29	34483.6
	30	36541.2
	31	38311.1
	32	39811.4
	33	41080.5
	34	42152.2
	35	42912.1
	36	43501.4
	37	44079.1
	38	44499.7
	39	44879.2
	40	45213.1
	41	45408.7
	42	45624.9
	43	45878.6
	44	46060.2
	45	46149.4
	46	46242.1
	47	46414.4
	48	46526.8
	49	46689.3
	50	46926.2
C7, SYBR	Cycles	Fluorescence (R)
	1	5235.67
	2	5294.89
	3	5336.63
	4	5396.21
	5	5392.74
	6	5368.25
	7	5386.42
	8	5432.81
	9	5426.94
	10	5399.65
	11	5412.88
	12	5429.29
	13	5419.43
	14	5415.48
	15	5427.83
	16	5421.28
	17	5425.09
	18	5495.03
	19	5573.34
	20	5661.45
	21	5919.15
	22	6431.38
	23	7394.79
	24	9183.93
	25	12256.6
	26	17193.2
	27	23824.4
	28	30606.8
	29	36008.3
	30	39791.8
	31	42321.3
	32	44006.4
	33	45230.5
	34	46088.5
	35	46592.5
	36	47002.8
	37	47406.3
	38	47715.8
	39	47959.6
	40	48182.9
	41	48425.6
	42	48661.9
	43	48827.6
	44	48927.5
	45	48957.5
	46	49023.8
	47	49179.3
	48	49177.1
	49	49189.7
	50	49296.3
C8, SYBR	Cycles	Fluorescence (R)
	1	4713.17
	2	4723.06
	3	4737.35
	4	4772.12
	5	4775.37
	6	4759.12
	7	4776.04
	8	4785.01
	9	4773
	10	4769
	11	4771.67
	12	4792.89
	13	4804.63
	14	4785.21
	15	4765.74
	16	4765.25
	17	4795.75
	18	4813.25
	19	4795.08
	20	4804.69
	21	4833.56
	22	4879.85
	23	4990.95
	24	5190.98
	25	5585.33
	26	6395.44
	27	7917.81
	28	10637.3
	29	15142.1
	30	21615.7
	31	29000.9
	32	35198.6
	33	39318.2
	34	41910.4
	35	43531.1
	36	44636.7
	37	45474.9
	38	46089.6
	39	46545.5
	40	46840.5
	41	47038.5
	42	47300.8
	43	47572.9
	44	47733
	45	47825.3
	46	47964.8
	47	48078.6
	48	48098.5
	49	48086.8
	50	48074.3
C9, SYBR	Cycles	Fluorescence (R)
	1	5855.83
	2	5913.94
	3	5964.98
	4	5988.66
	5	5998.22
	6	6033.07
	7	6067.69
	8	6070.9
	9	6056.3
	10	6058.43
	11	6053.81
	12	6068.94
	13	6104.31
	14	6105.77
	15	6114.26
	16	6110.75
	17	6091.92
	18	6121.31
	19	6155.77
	20	6183.26
	21	6220.75
	22	6329.92
	23	6565.64
	24	6948.21
	25	7630.74
	26	8803.25
	27	10867.4
	28	14096.5
	29	18294.2
	30	22941.1
	31	27232
	32	30919.7
	33	34087.9
	34	36696.3
	35	38725.8
	36	40369.6
	37	41885.2
	38	43142.1
	39	44015.4
	40	44602.1
	41	45066
	42	45596
	43	46118
	44	46428.7
	45	46627.9
	46	46851.3
	47	47156.1
	48	47287.4
	49	47398.5
	50	47644.5
C10, SYBR	Cycles	Fluorescence (R)
	1	5255.83
	2	5327.61
	3	5387.2
	4	5402.07
	5	5398.69
	6	5400.56
	7	5407.19
	8	5433.73
	9	5413.24
	10	5357.41
	11	5342.47
	12	5359.49
	13	5370.5
	14	5389.83
	15	5463.28
	16	5618.76
	17	5882.59
	18	6366.2
	19	7333.73
	20	9067.58
	21	12054.9
	22	16834.3
	23	22452.4
	24	27151.8
	25	30587.6
	26	33239.5
	27	35485.5
	28	37493.5
	29	39076.8
	30	40327.3
	31	41360.8
	32	42191.6
	33	43036.5
	34	43796.5
	35	44137.2
	36	44387.1
	37	44885.4
	38	45334.5
	39	45607.8
	40	45763.3
	41	45889.1
	42	46078.7
	43	46312.2
	44	46425.1
	45	46476.4
	46	46632.5
	47	46882.8
	48	46962.6
	49	46970.9
	50	47076.3
C11, SYBR	Cycles	Fluorescence (R)
	1	4480.83
	2	4510.94
	3	4542.65
	4	4558.55
	5	4562.52
	6	4569.17
	7	4563.06
	8	4599.69
	9	4623.9
	10	4583.3
	11	4590.77
	12	4628.92
	13	4624.64
	14	4635.88
	15	4658.29
	16	4643.43
	17	4636.81
	18	4654.94
	19	4675.31
	20	4697.77
	21	4713.59
	22	4723.86
	23	4728.62
	24	4731.54
	25	4737.18
	26	4754.73
	27	4761.58
	28	4762.53
	29	4770.18
	30	4791.06
	31	4826.02
	32	4873.67
	33	4967.22
	34	5116.41
	35	5329.14
	36	5778.05
	37	6658.35
	38	8177.78
	39	10411.6
	40	12782.2
	41	14717.7
	42	16264.2
	43	17564.1
	44	18707
	45	19715
	46	20719
	47	21701
	48	22369.3
	49	22952.4
	50	23623.4
C12, SYBR	Cycles	Fluorescence (R)
	1	4484.67
	2	4523.89
	3	4551.63
	4	4596.88
	5	4615.96
	6	4611.99
	7	4640
	8	4658
	9	4646.67
	10	4652.56
	11	4654.52
	12	4652.17
	13	4646.06
	14	4634.02
	15	4653.34
	16	4684.45
	17	4723.15
	18	4788.05
	19	4908.35
	20	5110.12
	21	5528.71
	22	6376.57
	23	7897.52
	24	10646.8
	25	15083.9
	26	21144
	27	27300.3
	28	31858.1
	29	34697.4
	30	36721.8
	31	38327.9
	32	39608
	33	40718.7
	34	41521.2
	35	42030.1
	36	42458.7
	37	43005.9
	38	43504.3
	39	43789.4
	40	43901.5
	41	43979.8
	42	44143.9
	43	44383.6
	44	44547.5
	45	44550.2
	46	44606.4
	47	44786.8
	48	44815.6
	49	44798.9
	50	44830.3
D1, SYBR	Cycles	Fluorescence (R)
	1	4810.67
	2	4912.89
	3	4968.96
	4	4975.65
	5	4967.88
	6	4970.96
	7	5015.99
	8	5052.66
	9	5039.55
	10	5057.52
	11	5039.84
	12	5017.95
	13	5032.65
	14	5066.88
	15	5064.63
	16	5067.21
	17	5143.07
	18	5227.02
	19	5361.34
	20	5621.78
	21	6089.93
	22	6970.31
	23	8632.1
	24	11388.4
	25	15629.8
	26	21225.9
	27	27263.3
	28	32402.1
	29	35874.7
	30	37983.6
	31	39584.9
	32	40977
	33	41708
	34	41996
	35	42319
	36	42610.7
	37	42784.2
	38	42876.7
	39	42894.2
	40	42921.7
	41	43055.2
	42	43164.1
	43	43099.7
	44	43000.2
	45	43149.1
	46	43298.7
	47	43295.6
	48	43521.2
	49	43577.1
	50	43443.9
D2, SYBR	Cycles	Fluorescence (R)
	1	4518.83
	2	4558.94
	3	4594.65
	4	4597.55
	5	4590.52
	6	4593.84
	7	4585.28
	8	4594.43
	9	4603.81
	10	4578.94
	11	4555.31
	12	4562.77
	13	4580.92
	14	4575.31
	15	4579.44
	16	4584.81
	17	4585.27
	18	4597.42
	19	4604.81
	20	4600.27
	21	4593.76
	22	4602.25
	23	4630.42
	24	4647.81
	25	4642.94
	26	4637.98
	27	4654.33
	28	4746.78
	29	4897.26
	30	5155.75
	31	5636.58
	32	6578.86
	33	8379.62
	34	11566.9
	35	16575.3
	36	22387.8
	37	27157.3
	38	30380.1
	39	32738.4
	40	34767.5
	41	36555.8
	42	38136.6
	43	39434.5
	44	40385.5
	45	41229.2
	46	41934.7
	47	42463.2
	48	42894.7
	49	43118.6
	50	43302.8
D3, SYBR	Cycles	Fluorescence (R)
	1	4168.83
	2	4167.61
	3	4178.87
	4	4207.29
	5	4211.43
	6	4217.14
	7	4211.05
	8	4205.02
	9	4215.67
	10	4219.56
	11	4219.85
	12	4228.95
	13	4241.65
	14	4239.22
	15	4230.74
	16	4243.58
	17	4261.19
	18	4279.06
	19	4333.35
	20	4406.78
	21	4532.93
	22	4814.31
	23	5351.44
	24	6402.81
	25	8306.94
	26	11613.3
	27	16832.8
	28	23551.9
	29	30244.6
	30	35682.5
	31	39390.2
	32	41785.7
	33	43534.6
	34	44758.5
	35	45474.5
	36	46014.8
	37	46592.6
	38	46990.5
	39	47230.2
	40	47408.1
	41	47647.7
	42	47931.2
	43	48239.4
	44	48471.1
	45	48548.7
	46	48583.2
	47	48667.1
	48	48682.4
	49	48700.8
	50	48795.2
D4, SYBR	Cycles	Fluorescence (R)
	1	4327.17
	2	4341.39
	3	4334.46
	4	4319.15
	5	4320.72
	6	4337.91
	7	4340.97
	8	4348.32
	9	4353.11
[truncated: 2,897 more rows]

## Sheet: Plate3-11
Amplification Plots
A1, SYBR	Cycles	Fluorescence (R)
	1	4202.67
	2	4274.89
	3	4304.96
	4	4304.65
	5	4306.55
	6	4323.18
	7	4336.73
	8	4321.24
	9	4307.08
	10	4330.36
	11	4363.12
	12	4397.04
	13	4403.68
	14	4390.23
	15	4396.41
	16	4432.14
	17	4465.71
	18	4492.24
	19	4587.41
	20	4782.47
	21	5117.49
	22	5739.5
	23	6897.5
	24	8945.83
	25	12385.6
	26	17510.2
	27	23849.4
	28	30165.5
	29	35321.2
	30	38961.4
	31	41301.5
	32	42719.8
	33	43554.3
	34	44124.4
	35	44601.5
	36	44995.8
	37	45297.6
	38	45404.5
	39	45510.8
	40	45740.9
	41	45962.3
	42	46058.4
	43	46039.8
	44	46054.9
	45	46166
	46	46334
	47	46411.3
	48	46375.1
	49	46438
	50	46587.8
A2, SYBR	Cycles	Fluorescence (R)
	1	4657.83
	2	4678.28
	3	4667.43
	4	4672.14
	5	4672.38
	6	4666.79
	7	4658.93
	8	4641.64
	9	4630.88
	10	4643.63
	11	4687.21
	12	4714.74
	13	4686.58
	14	4665.86
	15	4692.29
	16	4693.43
	17	4702.48
	18	4718.16
	19	4704.39
	20	4725.46
	21	4781.15
	22	4827.72
	23	4930.91
	24	5130.3
	25	5514.1
	26	6330.7
	27	7842.23
	28	10467.7
	29	14731.9
	30	20060.3
	31	24598.4
	32	27733.1
	33	30187.4
	34	32213.1
	35	33961.7
	36	35486.9
	37	36736
	38	37721.3
	39	38553.1
	40	39354.7
	41	40046.2
	42	40554.7
	43	40962.6
	44	41381.9
	45	41750.6
	46	42113.2
	47	42395.1
	48	42545.7
	49	42760.6
	50	43015.8
A3, SYBR	Cycles	Fluorescence (R)
	1	4308.5
	2	4325.17
	3	4329.72
	4	4336.24
	5	4340.08
	6	4363.36
	7	4384.45
	8	4386.48
	9	4394.16
	10	4406.72
	11	4405.24
	12	4408.75
	13	4399.92
	14	4406.97
	15	4448.99
	16	4472.33
	17	4494.44
	18	4512.81
	19	4559.27
	20	4722.42
	21	5005.81
	22	5524.94
	23	6482.98
	24	8157.66
	25	11103.2
	26	15713.7
	27	21576.2
	28	27286.1
	29	31823.7
	30	35133.2
	31	37560.4
	32	39393.5
	33	40674.5
	34	41531.5
	35	42329.8
	36	43047.6
	37	43422.5
	38	43684.5
	39	43990.5
	40	44340.5
	41	44636.2
	42	44717.4
	43	44721.8
	44	44893.3
	45	45095.8
	46	45248.6
	47	45343.5
	48	45355.5
	49	45397.8
	50	45456.3
A4, SYBR	Cycles	Fluorescence (R)
	1	4660.83
	2	4678.28
	3	4673.09
	4	4700.03
	5	4729.01
	6	4728
	7	4739
	8	4750.33
	9	4737.44
	10	4727.15
	11	4746.05
	12	4755.35
	13	4735.12
	14	4723.37
	15	4748.12
	16	4791.04
	17	4779.35
	18	4766.78
	19	4788.26
	20	4813.75
	21	4854.58
	22	4899.19
	23	4998.06
	24	5239.69
	25	5703.23
	26	6535.74
	27	8056.91
	28	10738.3
	29	15047.1
	30	20962.7
	31	27061.9
	32	32009.6
	33	35884.2
	34	38852.4
	35	41043.8
	36	42641.6
	37	43815.2
	38	44622.7
	39	45135.9
	40	45593.6
	41	45947.5
	42	46172.2
	43	46354.4
	44	46519.5
	45	46669.2
	46	46829.4
	47	46962.5
	48	47030.8
	49	47103.6
	50	47185.4
A5, SYBR	Cycles	Fluorescence (R)
	1	4998.83
	2	5037.28
	3	5076.43
	4	5101.81
	5	5120.94
	6	5145.98
	7	5156.66
	8	5174.89
	9	5222.3
	10	5257.77
	11	5261.59
	12	5252.53
	13	5250.18
	14	5271.73
	15	5321.24
	16	5354.08
	17	5369.69
	18	5383.23
	19	5418.08
	20	5465.03
	21	5490.01
	22	5535
	23	5621.67
	24	5781.89
	25	6081.3
	26	6616.77
	27	7591.26
	28	9392.42
	29	12535.5
	30	17456.5
	31	23898.2
	32	30223.1
	33	35038.4
	34	38364.8
	35	40675.3
	36	42441.8
	37	43789.9
	38	44674.6
	39	45239.9
	40	45681
	41	45987
	42	46134.3
	43	46310.1
	44	46534
	45	46680.7
	46	46878.9
	47	47064
	48	47133.7
	49	47183.6
	50	47225.1
A6, SYBR	Cycles	Fluorescence (R)
	1	4905.5
	2	4913.83
	3	4892.28
	4	4885.09
	5	4988.36
	6	5109.12
	7	5137.37
	8	5146.46
	9	5170.15
	10	5160.72
	11	5154.91
	12	5155.3
	13	5117.1
	14	5097.03
	15	5131.68
	16	5186.89
	17	5204.63
	18	5196.21
	19	5205.74
	20	5263.58
	21	5387.19
	22	5616.06
	23	6091.35
	24	6957.12
	25	8567.04
	26	11431
	27	15921.3
	28	21181.8
	29	25678.6
	30	29189.9
	31	31960.6
	32	34155.9
	33	36042.3
	34	37629.4
	35	38990.8
	36	40238.3
	37	41216.1
	38	41885.7
	39	42446.6
	40	42963.9
	41	43443.6
	42	43784.5
	43	44154.2
	44	44563.4
	45	44797.5
	46	45005.8
	47	45180.9
	48	45332.6
	49	45456.9
	50	45539
A7, SYBR	Cycles	Fluorescence (R)
	1	4352.5
	2	4336.17
	3	4331.72
	4	4370.57
	5	4404.19
	6	4423.73
	7	4427.91
	8	4456.97
	9	4526.32
	10	4581.44
	11	4603.15
	12	4583.38
	13	4545.46
	14	4539.49
	15	4563.83
	16	4585.94
	17	4613.98
	18	4641.33
	19	4673.78
	20	4754.59
	21	4886.53
	22	5157.51
	23	5696.5
	24	6720.5
	25	8621.17
	26	11860.1
	27	16887.7
	28	23157.6
	29	29156.2
	30	34032.1
	31	37527
	32	39871
	33	41513
	34	42726.3
	35	43816.1
	36	44557.4
	37	45015.8
	38	45328.9
	39	45479.3
	40	45744.8
	41	45946.9
	42	46026
	43	46153.7
	44	46336.9
	45	46449.6
	46	46593.2
	47	46750.1
	48	46806
	49	46837.7
	50	46845.2
A8, SYBR	Cycles	Fluorescence (R)
	1	4569
	2	4572.67
	3	4555.22
	4	4589.74
	5	4619.58
	6	4642.19
	7	4653.06
	8	4661.02
	9	4730.34
	10	4764.78
	11	4753.26
	12	4747.42
	13	4767.14
	14	4780.71
	15	4781.9
	16	4813.3
	17	4823.43
	18	4816.81
	19	4827.27
	20	4835.42
	21	4826.47
	22	4838.16
	23	4881.72
	24	4959.24
	25	5135.75
	26	5469.58
	27	6095.53
	28	7281.51
	29	9439.17
	30	13303.4
	31	19338.5
	32	27039.8
	33	34634.6
	34	40027.5
	35	43137.8
	36	44991.9
	37	46117
	38	46828
	39	47314.7
	40	47859.9
	41	48306.3
	42	48502.1
	43	48653.7
	44	48900.2
	45	49130.7
	46	49309.2
	47	49497.1
	48	49591
	49	49619.3
	50	49638.8
A9, SYBR	Cycles	Fluorescence (R)
	1	5876.67
	2	5888.89
	3	5863.63
	4	5843.54
	5	5856.51
	6	5869.5
	7	5893.17
	8	5910.39
	9	5903.13
	10	5935.04
	11	5960.01
	12	5979.34
	13	6002.78
	14	6026.93
	15	6068.31
	16	6080.77
	17	6073.59
	18	6073.86
	19	6089.95
	20	6115.98
	21	6159.66
	22	6192.22
	23	6227.07
	24	6347.36
	25	6584.45
	26	7010.48
	27	7761.49
	28	9048.83
	29	11193.3
	30	14530.8
	31	18870.3
	32	23588.1
	33	28036.4
	34	31772.1
	35	34839.4
	36	37301.1
	37	39346
	38	41023.7
	39	42248.6
	40	43352.5
	41	44273.2
	42	44882.7
	43	45391.9
	44	45840.3
	45	46188.1
	46	46539.4
	47	46847.8
	48	47039.3
	49	47250.8
	50	47478.1
A10, SYBR	Cycles	Fluorescence (R)
	1	4766.5
	2	4768.5
	3	4756.17
	4	4754.72
	5	4784.24
	6	4862.08
	7	4932.36
	8	4941.79
	9	4935.26
	10	4939.09
	11	4937.7
	12	4947.23
	13	4952.08
	14	4940.36
	15	4969.12
	16	5033.04
	17	5144.01
	18	5366.34
	19	5740.45
	20	6442.48
	21	7790.83
	22	10213.3
	23	14198.8
	24	19578.6
	25	24872.5
	26	28888.8
	27	31875.6
	28	34273.9
	29	36339.3
	30	38171.4
	31	39639.5
	32	40870.2
	33	41905.1
	34	42645
	35	43388
	36	44043
	37	44421.7
	38	44787.9
	39	45134
	40	45445.3
	41	45684.1
	42	45825.7
	43	45934.6
	44	46103.2
	45	46287.7
	46	46433.9
	47	46628.6
	48	46703.9
	49	46746.6
	50	46864.5
A11, SYBR	Cycles	Fluorescence (R)
	1	4297
	2	4315.33
	3	4303.44
	4	4297.15
	5	4297.72
	6	4315.24
	7	4328.75
	8	4336.92
	9	4361.97
	10	4355.66
	11	4340.55
	12	4338.18
	13	4343.39
	14	4360.8
	15	4390.27
	16	4401.09
	17	4399.7
	18	4398.9
	19	4374.97
	20	4384.32
	21	4401.11
	22	4399.37
	23	4394.79
	24	4388.6
	25	4413.87
	26	4419.29
	27	4392.43
	28	4386.81
	29	4391.94
	30	4430.98
	31	4480.99
	32	4556.66
	33	4692.89
	34	4954.96
	35	5491.32
	36	6458.11
	37	8054.7
	38	10380.6
	39	12839.9
	40	14833.6
	41	16348.5
	42	17604.8
	43	18746.3
	44	19745.4
	45	20681.8
	46	21569.6
	47	22310.2
	48	22899.1
	49	23433.7
	50	23957.1
A12, SYBR	Cycles	Fluorescence (R)
	1	4286.17
	2	4300.39
	3	4330.8
	4	4369.93
	5	4406.31
	6	4406.77
	7	4403.59
	8	4431.86
	9	4433.62
	10	4444.21
	11	4463.07
	12	4454.69
	13	4426.9
	14	4449.3
	15	4497.77
	16	4505.26
	17	4525.42
	18	4569.14
	19	4616.05
	20	4700.68
	21	4884.56
	22	5227.52
	23	5869.17
	24	7055.06
	25	9249.35
	26	12827.5
	27	17767.5
	28	23009.5
	29	26959.5
	30	29495.8
	31	31238.9
	32	32535.6
	33	33670.5
	34	34613.2
	35	35344.7
	36	35902.6
	37	36394.2
	38	36781.1
	39	37074.7
	40	37458.9
	41	37832
	42	38138
	43	38284.7
	44	38344.2
	45	38544.7
	46	38773.6
	47	38910.2
	48	38928.4
	49	38999.5
	50	39149.4
B1, SYBR	Cycles	Fluorescence (R)
	1	4360.17
	2	4410.39
	3	4419.46
	4	4427.49
	5	4449.16
	6	4502.05
	7	4527.68
	8	4512.89
	9	4518.96
	10	4530.99
	11	4548.33
	12	4558.11
	13	4556.7
	14	4553.57
	15	4559.52
	16	4611.17
	17	4677.06
	18	4761.35
	19	4949.12
	20	5331.37
	21	6047.46
	22	7325.15
	23	9493.72
	24	13073.6
	25	18464.9
	26	25082.6
	27	31505.9
	28	36347
	29	39599.7
	30	41741.6
	31	42959.2
	32	43812.4
	33	44402.8
	34	44714.9
	35	45018.3
	36	45333.8
	37	45574.9
	38	45654
	39	45668
	40	45862.7
	41	46117.6
	42	46261.2
	43	46205.7
	44	46137.6
	45	46278.5
	46	46507.5
	47	46676.2
	48	46669.1
	49	46603
	50	46579.5
B2, SYBR	Cycles	Fluorescence (R)
	1	4696.17
	2	4733.06
	3	4738.35
	4	4743.45
	5	4764.48
	6	4767.83
	7	4775.61
	8	4772.2
	9	4796.07
	10	4831.69
	11	4818.9
	12	4792.63
	13	4776.88
	14	4784.29
	15	4802.1
	16	4806.03
	17	4792.01
	18	4804.34
	19	4822.78
	20	4863.59
	21	4923.86
	22	5006.29
	23	5205.1
	24	5584.7
	25	6388.23
	26	7895.41
	27	10562.1
	28	14855.7
	29	20404.6
	30	25445.5
	31	28934.8
	32	31569.3
	33	33817.1
	34	35618.4
	35	37135.1
	36	38463.4
	37	39622.1
	38	40437.4
	39	41049.1
	40	41703
	41	42263.7
	42	42696.6
	43	42969.5
	44	43205.2
	45	43513.4
	46	43837.8
	47	44125.6
	48	44188.9
	49	44136.3
	50	44193.2
B3, SYBR	Cycles	Fluorescence (R)
	1	4450.5
	2	4467.83
	3	4493.28
	4	4521.76
	5	4505.59
	6	4510.2
	7	4529.07
	8	4517.36
	9	4535.45
	10	4579.15
	11	4588.72
	12	4569.57
	13	4561.86
	14	4569.29
	15	4586.43
	16	4622.48
	17	4679.16
	18	4766.39
	19	4929.46
	20	5266.15
	21	5901.05
	22	7021.68
	23	9066.89
	24	12639
	25	18054.7
	26	24655.9
	27	30889.6
	28	35848.9
	29	39410
	30	41754.7
	31	43286.6
	32	44322.9
	33	45053.3
	34	45631.8
	35	46145.9
	36	46504.3
	37	46864.1
	38	47108.7
	39	47279.9
	40	47581
	41	47789.7
	42	47906.9
	43	47938
	44	47975
	45	48108
	46	48222.7
	47	48296.9
	48	48322.6
	49	48305.2
	50	48297.1
B4, SYBR	Cycles	Fluorescence (R)
	1	4411.33
	2	4438.78
	3	4456.59
	4	4468.86
	5	4502.95
	6	4519.65
	7	4537.22
	8	4561.41
	9	4540.14
	10	4543.38
	11	4573.46
	12	4565.15
	13	4560.05
	14	4574.35
	15	4579.12
	16	4615.71
	17	4644.57
	18	4638.19
	19	4646.4
	20	4676.8
	21	4730.27
	22	4799.09
	23	4909.03
	24	5171.68
	25	5727.56
	26	6765.19
	27	8650.06
	28	11918.4
	29	17109.5
	30	24020.2
	31	31002.1
	32	36682.4
	33	40788.1
	34	43413.4
	35	45284.5
	36	46704.8
	37	47656.3
	38	48206.8
	39	48522.3
	40	48863.8
	41	49120.3
	42	49310.8
	43	49473.9
	44	49609.6
	45	49766.5
	46	49853.8
	47	49866.3
	48	49873.4
	49	49895.8
	50	49935.5
B5, SYBR	Cycles	Fluorescence (R)
	1	5309.67
	2	5348.22
	3	5363.74
	4	5449.58
	5	5559.86
	6	5600.29
	7	5635.76
	8	5669.92
	9	5674.31
	10	5702.77
	11	5750.26
	12	5743.75
	13	5725.25
	14	5750.42
	15	5818.81
	16	5966.27
	17	6198.76
	18	6580.92
	19	7328.97
	20	8755.99
	21	11359
	22	15650.3
	23	21919.8
	24	29178.6
	25	35391.5
	26	39656.5
	27	42399.8
	28	44163.9
	29	45431.3
	30	46413.1
	31	47033.7
	32	47425.9
	33	47787
	34	48104.3
	35	48371.1
	36	48580.4
	37	48750.5
	38	48825.5
	39	48841.2
	40	48976.4
	41	49079.5
	42	49138.2
	43	49233.1
	44	49269.4
	45	49308.5
	46	49333.5
	47	49327.2
	48	49366.7
	49	49409.6
	50	49453.6
B6, SYBR	Cycles	Fluorescence (R)
	1	5000.83
	2	5040.94
	3	5052.65
	4	5053.22
	5	5060.74
	6	5078.58
	7	5066.86
	8	5063.62
	9	5080.21
	10	5090.07
	11	5101.69
	12	5083.9
	13	5063.3
	14	5062.1
	15	5059.7
	16	5083.23
	17	5100.41
	18	5092.14
	19	5110.38
	20	5142.13
	21	5202.38
	22	5297.46
	23	5473.82
	24	5824.94
	25	6561.98
	26	7972.99
	27	10435
	28	14497
	29	20151.7
	30	25877.9
	31	30326.6
	32	33822.5
	33	36751.2
	34	39155.7
	35	41168.6
	36	42638.9
	37	43652
	38	44413.3
	39	45056.1
	40	45751.4
	41	46294.5
	42	46685.8
	43	47072.3
	44	47335.1
	45	47549.4
	46	47828.1
	47	48051.4
	48	48216.5
	49	48373.2
	50	48522.7
B7, SYBR	Cycles	Fluorescence (R)
	1	4626
	2	4646.67
	3	4663.56
	4	4681.19
	5	4691.73
	6	4714.58
	7	4717.19
	8	4701.73
	9	4710.58
	10	4743.53
	11	4750.18
	12	4729.39
	13	4724.13
	14	4735.38
	15	4764.13
	16	4781.38
	17	4783.46
	18	4807.15
	19	4870.38
	20	5003.46
	21	5223.15
	22	5626.38
	23	6397.46
	24	7865.82
	25	10531.9
	26	14994.6
	27	21376.5
	28	28478.5
	29	34723.2
	30	39303.4
	31	42098.5
	32	43770.5
	33	44978.8
	34	45912.9
	35	46605
	36	47149
	37	47610
	38	47841.7
	39	48049.9
	40	48357
	41	48528.3
	42	48636.4
	43	48779.1
	44	48863.7
	45	48946.9
	46	49081.6
	47	49153.2
	48	49145.1
	49	49169.4
	50	49215.1
B8, SYBR	Cycles	Fluorescence (R)
	1	4816.33
	2	4820.11
	3	4833.37
	4	4861.79
	5	4946.26
	6	5041.09
	7	5067.7
	8	5065.9
	9	5071.3
	10	5073.77
	11	5092.26
	12	5109.42
	13	5090.47
	14	5083.16
	15	5099.72
	16	5117.24
	17	5121.08
	18	5125.03
	19	5126.34
	20	5128.11
	21	5148.7
	22	5174.23
	23	5215.74
	24	5295.25
	25	5467.75
	26	5791.92
	27	6355.97
	28	7410.66
	29	9371.89
	30	12895.6
	31	18612.2
	32	26270.1
	33	34035.4
	34	39652.5
	35	42939.5
	36	45023.8
	37	46388.6
	38	47176.5
	39	47726.2
	40	48314.4
	41	48712.1
	42	48980.4
	43	49250.1
	44	49397.7
	45	49585.2
	46	49768.1
	47	49848.4
	48	49922.1
	49	49988.4
	50	50050.1
B9, SYBR	Cycles	Fluorescence (R)
	1	6450.33
	2	6475.44
	3	6483.15
	4	6503.05
	5	6540.68
	6	6526.89
	7	6493.3
	8	6509.1
	9	6503.03
	10	6505.68
	11	6542.89
	12	6556.63
	13	6517.21
	14	6499.07
	15	6508.02
	16	6511.67
	17	6534.89
	18	6539.96
	19	6544.65
	20	6598.55
	21	6678.52
	22	6779.51
	23	6944.84
	24	7288.95
	25	7925.65
	26	9001.22
	27	10884.7
	28	13915.2
	29	18195.4
	30	23313.5
	31	28284.5
	32	32537.2
	33	36018.4
	34	38866.1
	35	41200.7
	36	42944.6
	37	44351.9
	38	45370
	39	46019
	40	46664.7
	41	47157.2
	42	47493.4
	43	47904.5
	44	48344.2
	45	48648.1
	46	48899.7
	47	49149.9
	48	49344.6
	49	49557.5
	50	49785.8
B10, SYBR	Cycles	Fluorescence (R)
	1	4929.5
	2	4936.83
	3	4960.28
	4	4981.43
	5	4989.14
	6	5014.38
	7	5053.46
	8	5061.15
	9	5059.38
	10	5086.13
	11	5115.38
	12	5112.79
	13	5092.6
	14	5151.87
	15	5248.96
	16	5340.99
	17	5528.66
	18	5920.22
	19	6653.74
	20	8024.25
	21	10514.4
	22	14610.8
	23	20231.3
	24	25860.4
	25	30174.8
	26	33363.3
	27	35949.1
	28	38157
	29	40019.7
	30	41548.6
	31	42648.5
	32	43583.2
	33	44393.4
	34	44867.8
	35	45370.3
	36	45860.4
	37	46278.5
	38	46546.2
	39	46688.4
	40	46946.5
	41	47195.5
	42	47424.2
	43	47587.4
	44	47699.8
	45	47790.9
	46	47916
	47	48030.3
	48	48059.4
	49	48154.8
	50	48291
B11, SYBR	Cycles	Fluorescence (R)
	1	4481
	2	4512.33
	3	4512.11
	4	4504.04
	5	4532.68
	6	4573.23
	7	4581.41
	8	4588.14
	9	4599.71
	10	4598.24
	11	4627.75
	12	4632.25
	13	4604.42
	14	4596.14
	15	4573.05
	16	4607.68
	17	4627.89
	18	4607.96
	19	4606.32
	20	4610.11
	21	4618.7
	22	4603.9
	23	4591.63
	24	4586.88
	25	4591.29
	26	4614.76
	27	4627.25
	28	4601.42
	29	4596.47
	30	4625.82
	31	4625.61
	32	4633.54
	33	4650.85
	34	4655.62
	35	4717.21
	36	4838.74
	37	5038.58
	38	5403.19
	39	6111.4
	40	7444.13
	41	9614.38
	42	12406.5
	43	14990.2
	44	16957.7
	45	18524.9
	46	20011.6
	47	21385.5
	48	22485.2
	49	23486.1
	50	24492.8
B12, SYBR	Cycles	Fluorescence (R)
	1	4437.5
	2	4481.17
	3	4498.06
	4	4500.35
	5	4519.78
	6	4553.59
	7	4566.53
	8	4560.84
	9	4571.28
	10	4600.76
	11	4632.59
	12	4633.2
	13	4609.73
	14	4629.91
	15	4651.97
	16	4667.32
	17	4690.44
	18	4714.15
	19	4780.72
	20	4913.91
	21	5137.64
	22	5550.88
	23	6322.63
	24	7756.88
	25	10380.6
	26	14650.9
	27	20558
	28	26696
	29	31257.3
	30	34303.4
	31	36400.8
	32	38055.6
	33	39486.5
	34	40471.8
	35	41259.3
	36	41970.1
	37	42540.4
	38	42777.1
	39	42953
	40	43296
	41	43577.3
	42	43806.8
	43	43964.9
	44	44111.3
	45	44278.8
	46	44417.6
	47	44564.5
	48	44562.5
	49	44542.2
	50	44605.7
C1, SYBR	Cycles	Fluorescence (R)
	1	4220.33
	2	4255.11
	3	4274.7
	4	4289.57
	5	4314.19
	6	4336.4
	7	4345.8
	8	4352.6
	9	4338.53
	10	4324.84
	11	4356.61
	12	4387.54
	13	4403.18
	14	4423.06
	15	4448.69
	16	4481.9
	17	4528.97
	18	4622.32
	19	4830.77
	20	5202.26
	21	5849.75
	22	7025.92
	23	9129.64
	24	12655.5
	25	18039.5
	26	24776.2
	27	31538.4
	28	37038.1
	29	40642.7
	30	42851.6
	31	44143.9
	32	44885
	33	45397.7
	34	45727.2
	35	46064.4
	36	46347.5
	37	46458.2
	38	46495.4
	39	46571.5
	40	46685.8
	41	46889.3
	42	47042.4
	43	47011.1
	44	46996.4
	45	47077.8
	46	47204.9
	47	47285
	48	47253.3
	49	47279.4
	50	47380.9
C2, SYBR	Cycles	Fluorescence (R)
	1	4837
	2	4874.33
	3	4882.78
	4	4886.59
	5	4919.86
	6	4930.29
	7	4928.76
	8	4973.25
	9	5016.08
	10	5049.69
	11	5075.9
	12	5080.63
	13	5082.21
	14	5082.4
	15	5094.13
	16	5115.71
	17	5102.9
	18	5065.3
	19	5066.1
	20	5103.7
	21	5136.23
	22	5184.08
	23	5314.69
	24	5617.9
	25	6222.97
	26	7309.99
	27	9386.33
	28	13067.8
	29	18868.9
	30	26231.6
	31	32485.5
	32	36651.2
	33	39879.4
	34	42392.8
	35	44257.3
	36	45597.4
	37	46372.1
	38	46988
	39	47580
	40	48004.3
	41	48476.8
	42	48841.3
	43	48997.4
	44	49210.1
	45	49574.7
	46	49915.2
	47	50136.7
	48	50313.9
	49	50456.3
	50	50590.7
C3, SYBR	Cycles	Fluorescence (R)
	1	4501.83
	2	4515.61
	3	4513.87
	4	4527.29
	5	4553.43
	6	4565.14
	7	4563.71
	8	4554.24
	9	4545.08
	10	4547.03
	11	4572.01
	12	4576.34
	13	4560.45
	14	4562.15
	15	4561.38
	16	4576.79
	17	4622.6
	18	4684.53
	19	4801.84
	20	5069.61
	21	5547.2
	22	6426.07
	23	8064.36
	24	10970.1
	25	15677.4
	26	22064.5
	27	28867.8
	28	34561.9
	29	38713
	30	41699.7
	31	43693.6
	32	44851.9
	33	45601.6
	34	46126.2
	35	46540.1
	36	46971.7
	37	47242.9
	38	47392
	39	47573.3
	40	47700.8
	41	47902.3
	42	48074.1
	43	48072
	44	48112.7
	45	48277.2
	46	48494.4
	47	48617.5
	48	48584.2
	49	48544.4
	50	48549.3
C4, SYBR	Cycles	Fluorescence (R)
	1	4450.83
	2	4503.61
	3	4517.54
	4	4516.51
	5	4525.17
	6	4548.39
	7	4577.13
	8	4580.71
	9	4576.9
	10	4583.63
	11	4605.88
	12	4623.96
	13	4625.65
	14	4616.22
	15	4628.74
	16	4644.91
	17	4645.3
	18	4637.77
	19	4650.59
	20	4694.2
	21	4746.73
	22	4823.58
	23	4956.86
	24	5202.29
	25	5700.43
	26	6689.48
	27	8533.49
	28	11746.8
	29	16825.9
	30	23647.3
	31	30698.4
	32	36446.5
	33	40630.8
	34	43491.6
	35	45408.5
	36	46732.8
	37	47551.9
	38	48136.6
	39	48647.5
	40	49030.5
	41	49397.5
	42	49695.8
	43	49902.9
	44	50076.6
	45	50307.5
	46	50452.2
	47	50472.1
	48	50524
	49	50569
	50	50613.2
C5, SYBR	Cycles	Fluorescence (R)
	1	5510.5
	2	5569.83
	3	5584.61
	4	5618.87
	5	5655.29
	6	5673.76
	7	5673.59
	8	5670.86
	9	5694.62
	10	5728.21
	11	5753.07
	12	5755.69
	13	5757.9
	14	5777.97
	15	5835.32
	16	5934.11
	17	6142.04
	18	6552.68
	19	7288.56
	20	8653.52
	21	11198.8
	22	15469.3
	23	21823.1
	24	29364
	25	36017.7
	26	40663.2
	27	43590.7
	28	45323.2
	29	46393.7
	30	47278.6
	31	47924.2
	32	48311.7
	33	48637.9
	34	48917
	35	49252
	36	49647.7
	37	49908.9
	38	50028
	39	50127.7
	40	50227.2
	41	50311.7
	42	50387.2
	43	50412.7
	44	50485.9
	45	50569.6
	46	50604.2
	47	50666.4
	48	50667.5
	49	50662.2
	50	50704.7
C6, SYBR	Cycles	Fluorescence (R)
	1	5022.17
	2	5040.39
	3	5039.46
	4	5026.82
	5	5060.27
	6	5084.42
	7	5086.81
	8	5100.6
	9	5097.2
	10	5096.73
	11	5114.24
	12	5137.08
	13	5129.69
	14	5108.56
	15	5124.52
	16	5151.17
	17	5170.72
	18	5174.57
	19	5185.19
	20	5242.06
	21	5333.69
	22	5459.23
	23	5704.08
	24	6244.36
	25	7271.45
	26	9189.82
	27	12602.9
	28	17864
	29	24121.7
	30	29653.9
	31	33791.6
	32	37005.9
	33	39630.3
	34	41789.1
	35	43565.4
	36	44862.5
	37	45678.5
	38	46216.8
	39	46692.9
	40	47188.6
	41	47660.9
	42	47963.3
	43	48164.1
	44	48422.7
	45	48734.2
	46	49024.4
	47	49238.5
	48	49394.8
	49	49556.6
	50	49735.9
C7, SYBR	Cycles	Fluorescence (R)
	1	4371.5
	2	4380.17
	3	4405.39
	4	4428.46
	5	4432.15
	6	4438.38
	7	4451.79
	8	4474.93
	9	4471.64
	10	4468.55
	11	4498.18
	12	4525.73
	13	4536.91
	14	4544.3
	15	4582.43
	16	4608.48
	17	4609.49
	18	4643.5
	19	4684.83
	20	4769.61
	21	4949.2
	22	5275.07
	23	5922.02
	24	7127.67
	25	9385.22
	26	13317.1
	27	19322.7
	28	26731.9
	29	33829.6
	30	39233.5
	31	42639.8
	32	44654.9
	33	45850.3
	34	46706.8
	35	47449.9
	36	48038.3
	37	48501.8
	38	48839.3
	39	49140.1
	40	49379
	41	49598
	42	49799.7
	43	49874.2
	44	49986.4
	45	50190.8
	46	50324.6
	47	50388.9
	48	50412
	49	50434.3
	50	50478.3
C8, SYBR	Cycles	Fluorescence (R)
	1	4942.33
	2	4965.11
	3	4973.37
	4	4987.12
	5	5007.04
	6	5001.68
	7	4984.56
	8	4987.85
	9	4998.62
	10	5017.21
	11	5028.74
	12	5029.91
	13	5015.3
	14	5017.1
	15	5050.03
	16	5056.01
	17	5052.34
	18	5048.45
	19	5055.48
	20	5099.16
	21	5122.05
	22	5125.02
	23	5131.01
	24	5166.67
	25	5303.22
	26	5543.41
	27	5962.47
	28	6742.49
	29	8230.16
	30	11068.4
	31	15850.1
	32	22962
	33	31533.7
	34	38761.6
	35	43144.5
	36	45665.2
	37	47207.4
	38	48137.5
	39	48832.8
	40	49370.6
	41	49766.9
	42	50055.6
	43	50242.5
	44	50458.8
	45	50676.6
	46	50774.2
	47	50851.7
	48	50924.2
	49	51017.7
	50	51162.3
C9, SYBR	Cycles	Fluorescence (R)
	1	6369.5
	2	6408.83
	3	6422.28
	4	6452.76
	5	6450.25
	6	6447.08
	7	6479.36
	8	6497.79
	9	6494.26
	10	6504.42
	11	6523.14
	12	6551.38
	13	6563.46
	14	6549.82
	15	6541.94
	16	6522.98
	17	6499.66
	18	6508.22
	19	6552.07
	20	6591.36
	21	6615.45
	22	6679.82
	23	6824.94
	24	7065.98
	25	7449.99
	26	8125.66
	27	9337.89
	28	11416
	29	14725
	30	19383
	31	24686.7
	32	29649.9
	33	33989.3
	34	37645.4
	35	40527.8
	36	42806.9
	37	44512
	38	45659.3
	39	46529.8
	40	47277.6
	41	47819.2
	42	48234.7
	43	48624.2
	44	49032.4
	45	49443.8
	46	49737.6
	47	49939.9
	48	50047.3
	49	50137.8
	50	50262.9
C10, SYBR	Cycles	Fluorescence (R)
	1	4782.33
	2	4862.44
	3	4943.81
	4	5006.6
	5	5007.2
	6	4991.73
	7	5000.24
	8	4988.75
	9	4980.92
	10	4986.64
	11	4987.88
	12	4988.96
	13	5001.32
	14	5033.44
	15	5070.81
	16	5133.27
	17	5280.09
	18	5584.7
	19	6157.23
	20	7234.74
	21	9218.25
	22	12599.1
	23	17801
	24	23817.3
	25	28856.1
	26	32588.4
	27	35480.5
	28	37815.2
	29	39834.7
	30	41504.2
	31	42808.1
	32	43815
	33	44548.3
	34	45143.8
	35	45692.9
	36	46211.3
	37	46504.4
	38	46722.5
	39	47031.5
	40	47269.5
	41	47429.8
	42	47621.3
	43	47809.1
	44	47993
	45	48244.3
	46	48507.8
	47	48683.3
	48	48709.1
	49	48770
	50	48879.1
C11, SYBR	Cycles	Fluorescence (R)
	1	4347
	2	4382.33
	3	4382.78
	4	4398.59
	5	4406.86
	6	4419.29
	7	4447.1
	8	4435.7
	9	4450.9
	10	4489.3
	11	4477.1
	12	4465.37
	13	4467.79
	14	4469.93
	15	4456.31
	16	4444.44
	17	4455.48
	18	4457.16
	19	4464.39
	20	4474.46
	21	4473.49
	22	4467.5
	23	4447.17
	24	4441.39
	25	4475.46
	26	4487.82
	27	4481.27
	28	4471.09
	29	4481.7
	30	4533.57
	31	4606.52
	32	4694.51
	33	4827.17
	34	5106.06
	35	5660.02
	36	6744.01
	37	8635.67
	38	11405.6
	39	14356.2
	40	16641.4
	41	18318.8
	42	19781.3
	43	21099.8
	44	22266.9
	45	23361.3
	46	24389.8
	47	25235.9
	48	25892.6
	49	26492.5
	50	27087.6
C12, SYBR	Cycles	Fluorescence (R)
	1	4305.17
	2	4324.72
	3	4338.24
	4	4375.75
	5	4416.92
	6	4409.64
	7	4400.88
	8	4402.63
	9	4407.54
	10	4445.18
	11	4473.39
	12	4465.8
	13	4457.6
	14	4457.87
	15	4470.62
	16	4487.87
	17	4488.29
	18	4520.43
	19	4581.14
	20	4673.38
	21	4860.46
	22	5192.15
	23	5809.05
	24	7007.02
	25	9207.01
	26	12990.7
	27	18663.9
	28	25405
	29	31394
	30	35615.7
	31	38406.6
	32	40353.5
	33	41766.2
	34	42765.1
	35	43535.7
	36	44214.2
	37	44664.7
	38	44931.9
	39	45275.6
	40	45599.5
	41	45814.2
	42	46046.1
	43	46073
	44	46049
	45	46318.7
	46	46586.2
	47	46739.1
	48	46787
	49	46818.3
	50	46898
D1, SYBR	Cycles	Fluorescence (R)
	1	5354.17
	2	5420.39
	3	5469.46
	4	5485.49
	5	5500.5
	6	5524.83
	7	5528.94
	8	5509.98
	9	5487.99
	10	5514.33
	11	5538.44
	12	5540.81
	13	5566.94
	14	5570.65
	15	5581.88
	16	5620.29
	17	5659.76
	18	5756.92
	19	5981.31
	20	6332.1
	21	6988.37
	22	8241.79
	23	10480.9
	24	14173
	25	19665.3
	26	26561.8
	27	33491.3
	28	38858.1
	29	42156.4
	30	44119.5
	31	45361.2
	32	46183.1
	33	46674.7
	34	47007.6
	35	47372.9
	36	47697.3
	37	47925.4
	38	48008.1
	39	48037
	40	48101
	41	48190.3
	42	48274.4
	43	48262.8
	44	48245.9
	45	48374
	46	48494.7
	47	48518.6
	48	48478.2
	49	48454.4
	50	48486.8
D2, SYBR	Cycles	Fluorescence (R)
	1	4723.33
	2	4730.78
	3	4736.59
	4	4757.2
	5	4773.73
	6	4785.58
	7	4775.19
	8	4756.4
	9	4756.8
	10	4782.6
	11	4801.87
	12	4789.62
	13	4789.21
	14	4790.07
	15	4783.02
	16	4759.34
	17	4735.45
	18	4756.48
	19	4761.83
	20	4772.61
	21	4850.2
	22	4972.4
	23	5196.47
	24	5620.82
	25	6407.94
	26	7944.31
	27	10735.4
	28	15427.1
	29	22132.4
	30	29043.5
	31	34147.2
	32	37613.4
	33	40299.8
	34	42242.3
	35	43710.1
	36	44958.4
	37	45849.8
	38	46549.9
	39	47130.3
	40	47557.4
	41	47871.5
	42	48126.5
	43	48362.5
	44	48535.8
	45	48672.6
	46	48816.2
	47	48963.1
	48	49102.4
	49	49214.8
	50	49321.5
D3, SYBR	Cycles	Fluorescence (R)
	1	4521.67
	2	4548.22
	3	4531.74
	4	4522.58
	5	4538.86
	6	4541.29
	7	4540.1
	8	4546.03
	9	4540.01
	10	4553
	11	4554
	12	4554
	13	4578.67
	14	4588.89
	15	4602.3
	16	4629.43
	17	4670.14
	18	4760.05
	19	4927.35
	20	5227.12
	21	5820.71
	22	6947.9
	23	9021.3
	24	12547.1
	25	17894.4
	26	24398.8
	27	30609.3
	28	35516.8
	29	39060.3
	30	41577.4
	31	43237.8
	32	44262.6
	33	44955.9
	34	45563.3
	35	46081.8
	36	46550.3
	37	46916.4
	38	47113.8
	39	47311.3
	40	47513.1
	41	47646.4
	42	47705.8
	43	47785.6
	44	47928.2
	45	48012.1
	46	48090.7
	47	48199.2
	48	48247.7
	49	48271.6
	50	48319.3
D4, SYBR	Cycles	Fluorescence (R)
	1	4497.17
	2	4580.39
	3	4645.13
	4	4695.04
	5	4725.35
	6	4739.12
	7	4733.71
	8	4707.24
	9	4696.75
[truncated: 2,897 more rows]

[truncated: 147 more sheets: Plate3-12, Plate3-13, Plate3-14, Plate3-15, Plate3-16, Plate3-17, Plate3-18, Plate3-19, Plate3-20, Plate3-21, Plate3-22, Plate3-23, Plate3-24, Plate3-25, Plate3-26, Plate3-27, Plate3-28, Plate3-29, Plate3-30, Plate3-31 …]
