# Supplementary material for: Evidence for pre-climacteric activation of AOX transcription during cold-induced conditioning to ripen in European pear (Pyrus communis L.)
Source: PLoS One. 2019 Dec 4;14(12):e0225886. doi: 10.1371/journal.pone.0225886 (PMC6892529; doi:10.1371/journal.pone.0225886)
Supplement: S9 File — (TXT) [file pone.0225886.s009.txt]

## Analysis of Pear Gene Expression
##Research Leads: Chris Hendrickson/Amit Dhingra
##Code: Mark E. Swanson
##"2015-02-27 10:18:13 PST"

##--------------------Data Import and Cleaning--------------------##
dir()

#February 2015 data
  #This data has only 28 levels.   
  #This data has newly created 'phen2' variable with levels H,C, and R
    #for Harvest, Conditioned, Ripe
chris=read.csv("newdata_Feb2015/data_NMDSfinal_02102015.csv",header=T)

#Older data with 92 targets. 
chris.f=read.csv("AllReps_AllTargets_NMDS_formatted.csv",header=T)
names(chris)=c("target","var","chill","phen","phen2","biol_rep","cq",	"meta")
  #target = gene (factor)
  #var = variety (factor)
  #chill = chilling treatment (factor)
  #phen = phenology (factor)
  #phen2 = phenology (factor)
  #biol_rep = biological replicate (integer code; not needed)
  #cq = expression measurement (float number)
  #meta = quality of data (factor)
dim(chris)
chris$biol_rep=as.factor(chris$biol_rep)

#Identify 'NA' values
#chris[apply( chris , 1 , function(x) any(is.na(x)) ),] 
#Replace with assumed maximal number of cycles, ==51
#chris$exp[apply( chris , 1 , function(x) any(is.na(x)) )] <-51

#Review the structure of the database
str(chris)

#Subset to eliminate variable 'phen' and 'meta'.  
chris2=chris[,c(1:3,5:7)]

##--------------------#Create block variable--------------------##
chris2$bl=as.factor(rep(rep(c(1:4),each=30),28))

##--------------------#Generalized linear models--------------------##
#Removed. 

##------------------------ORDINATION--------------------------------##


wide <- reshape(chris2, 
                timevar=c("target"),
                idvar = c("bl","biol_rep","var","chill","phen2"),
                direction = "wide")
dim(wide)
write.csv(wide,"chris_wide2.csv")

require(vegan)
?metaMDS
#Create parsimonious identifier column
id=
paste(
substr(wide$var,1,1),
substr(wide$chill,1,1),
substr(wide$phen2,1,1),
sep="")
wide=cbind(id,wide)
wide[1:5,c(1:10)]

x<-c()
for(i in 6:34) x[i]<-substr(names(wide)[i],4,nchar(names(wide)[i]))

wide2=wide[,7:34]  #[,7:34]
#Examine rows with NAs
  #wide2[ ,  apply( wide2 , 2 , function(x) any(is.na(x)) ) ]
  #wide3=wide2[ , ! apply( wide2 , 2 , function(x) any(is.na(x)) ) ]
try2=metaMDS(wide2)
try2=metaMDS(wide2,previous.best=try1)

scores(try1,display=c("sites"))
scores(try1,display=c("species"))
pear.scores=scores(try1,display=c("sites"))
pear.scores=data.frame(id,pear.scores) #bind


##-------------------Graphing the Ordination---------------------##
#Plot by id.
pear.plot=function(x,y="new",col="black",sym=1) {
  data1=pear.scores[pear.scores$id==x,]
  if(y=="add"){
    points(data1$NMDS1,data1$NMDS2,
           xlim=c(-0.15,0.12),
           ylim=c(-0.10,0.15),
           col=col,
           pch=sym,
           main=NULL)}
  else {
    plot(data1$NMDS1,data1$NMDS2,
         xlim=c(-0.15,0.12),
         ylim=c(-0.10,0.15),
         col=col,
         pch=sym,
         main=NULL)}
  hull1=chull(data1$NMDS1,data1$NMDS2)
  hull1=c(hull1,hull1[1])
  hull2=cbind(data1$NMDS1[hull1],data1$NMDS2[hull1])
  lines(hull2,col=col)
}


levels(pear.scores$id)
#"ACC" "ACH" "ACR" "ANC" "ANR" "BCC" "BCH" "BCR" "BNC" "BNR"
pear.plot("ACH")                      #black for harvest
pear.plot("ACC",y="add",col="green")  #green for conditioned
pear.plot("ACR",y="add",col="red")    #red for ripe
pear.plot("ANC",y="add",col="blue") 
pear.plot("ANR",y="add",col="yellow")
legend(-0.15,0.03,legend=c("ACH","ACC","ACR","ANC","ANR"),
       col=c("black","green","red","blue","yellow"),
       lty=1,cex=0.7)

pear.plot("BCH",y="add",sym=3)
pear.plot("BCC",y="add",col="green",sym=3)
pear.plot("BCR",y="add",col="red",sym=3)
pear.plot("BNC",y="add",col="blue",sym=3)
pear.plot("BNR",y="add",col="yellow",sym=3)
legend(-0.15,0.0,legend=c("BCH","BCC","BCR","BNC","BNR"),
       col=c("black","green","red","blue","yellow"),
       lty=1,cex=0.7)

#Legend for variety comparison 1: ACH, ACC, BCH, BCC
legend(-0.2,0.14,legend=c("ACH","ACC","BCH","BCC"),
       col=c("black","black","green","green"),
       pch=c(1,3,1,3),cex=0.7)

#Legend for variety comparison 2: ACR, ANC, ANR, BCR, BNC, BNR
legend(-0.2,0.14,legend=c("ACR","ANC","ANR","BCR","BNC","BNR"),
       col=c("red","blue","yellow","red","blue","yellow"),
       pch=c(1,1,1,3,3,3),cex=0.7)

#Plot gene target arrows. 
gene.plot=read.delim("clipboard")
x<-c()
for(i in 1:16) x[i]<-substr(gene.plot$Target[i],4,
                            nchar(as.character((gene.plot$Target))))
gene.plot$Target=as.factor(x); rm(x)

plot(NULL,NULL,
     xlim=c(-0.05,0.05),
     ylim=c(-0.05,0.05),
     xlab="NMDS-1",ylab="NMDS-2",
     main=NULL)
points(0,0,pch=3,col="red")
abline(v=0,col="red",lty=3); abline(h=0,col="red",lty=3)

for (i in 1:16){
  lines(c(0,gene.plot$NMDS1[i]),c(0,gene.plot$NMDS2[i]),lty=3)
  text(gene.plot$NMDS1[i], gene.plot$NMDS2[i],gene.plot$Target[i],cex=0.8,
       font=2)
}

text(-0.032,0.035,"RAN1",cex=0.8,font=2)
arrows(-0.034,0.041,-0.039,0.047,length=0.1)

###-----------------Centroid and Traces----------------------###
jpeg(filename = "LineTrace.jpg",
     width = 600, height = 480/1.618, units = "px", pointsize = 12,
     quality = 100,res=400)
centroids=aggregate(pear.scores[,2:3],list(pear.scores$id),mean)
plot(NULL,NULL,
     xlim=c(-0.05,0.07),
     ylim=c(-0.05,0.05),
     xlab="NMDS-1",ylab="NMDS-2",
     main=NULL)
text(centroids$NMDS1,centroids$NMDS2,centroids$Group.1,cex=1,font=2,
     col=c(rep("black",5),rep("green3",5)))
lines(centroids$NMDS1[c(2,1,3)],centroids$NMDS2[c(2,1,3)],lty=1)
lines(centroids$NMDS1[c(2,4,5)],centroids$NMDS2[c(2,4,5)],lty=2)
lines(centroids$NMDS1[c(7,6,8)],centroids$NMDS2[c(7,6,8)],lty=1,
      col="green3")
lines(centroids$NMDS1[c(7,9,10)],centroids$NMDS2[c(7,9,10)],lty=2,
      col="green3")
dev.off()

#Extraction of gene NMS scores
gene.scores=scores(try1,display=c("species"))
gene.scores=data.frame(row.names(gene.scores),as.matrix(gene.scores))
row.names(gene.scores)<-NULL
names(gene.scores)=c("gene","NMS1","NMS2")
gene.scores$gene2=substr(gene.scores$gene,8,15)
gene.scores$gene<-NULL
gene.scores$dist=sqrt(gene.scores$NMS1^2+gene.scores$NMS2^2)
head(gene.scores)
write.csv(gene.scores,"chris_gene_scores.csv")

#Plotting of scores
plot(try1, display = c("sites"), choices = c(1),
     type = "n")
points(try1, display = c("species"), choices = c(2),
       type = "p")
names(try1)

plot(try1, display = c("sites"), type="n")
text(pear.scores[,1],pear.scores[,2],wide$id,cex=0.7)
points(try1, display = c("species"), type="p")

text(try1, display = c("sites"))

##Stress Plot for First and Second Runs
str(try1)
stress=read.delim("clipboard")
str(stress)
plot(stress$run,stress$Initial,type="both",xlab="Ordination Run",
     ylab="Stress",ylim=c(0,0.5))
points(stress$run,stress$Second,type="both",pch=2)
legend()

##----------------Goodness of Fit of Ordination------------------##
stressplot(try1)
#shows a non-metric fit R2 of 0.968
#Shows a linear fit R2 of 0.894


##ANOVA for 35 genes
levels(chris2$target)
sink("chris_anova.txt")
for (i in as.character(levels(chris2$target))){
  cat("*****--------  Gene Target:",i, "-------******\n\n")
  summary(lm(cq~var*chill*phen,
             data=chris2[chris2$target==i,]))
  print(TukeyHSD(aov(cq~var*chill*phen,
                     data=chris2[chris2$target==i,])))
}
sink()
?cat
summary(anova(lm(cq~var*chill*phen,data=chris2[chris2$target=="MTAN",])))


##----------------FIRMNESS---------------------------##
firm=read.csv("firm.csv",head=T)
firm$phen2=as.Date(firm$phen,"%m/%d/%Y")
firmc=firm[firm$chill=="C",]

plot(firm$phen2,firm$firmness,pch=as.numeric(firm$condTemp),
     col=as.numeric(firm$chill))

interaction.plot(firmc$)


###-------------------------------------------------------------------###
###-------------------------------------------------------------------###
###-------------------------------------------------------------------###
###-------------------------------------------------------------------###

# Old Data- 93 Targets ----------------------------------------------------


##--------------------Data Import and Cleaning--------------------##

#Older data with 93 targets. 
  #This data also has been given a 'phen2' recoded variable. 
chris93=read.csv("all93genes/PearGenes_93targets.csv",
                 header=T)
chris93$block=
#target = gene (factor)
#var = variety (factor)
#chill = chilling treatment (factor)
#phen = phenology (factor)
#phen2 = phenology (factor)
#biol_rep = biological replicate (integer code; not needed)
#cq = expression measurement (float number)
#meta = quality of data (factor)
dim(chris.f)
chris93$rep=as.factor(chris93$rep)

#Identify 'NA' values
#chris[apply( chris , 1 , function(x) any(is.na(x)) ),] 
#Replace with assumed maximal number of cycles, ==51
#chris$exp[apply( chris , 1 , function(x) any(is.na(x)) )] <-51

#Review the structure of the database
str(chris93)

#Subset to eliminate variable 'exp'.  
chris93.2=chris93[,c(1:3,5:7)] 
#Subset to eliminate 'NA' rows
chris93.2=chris93.2[!is.na(chris93.2$exp),]
dim(chris93.2)  #should be 2781 rows

##--------------#Create block variable for tech reps---------------##
#chris93.2$bl=as.factor(rep(rep(c(1:4),each=30),28))

##--------------------#Generalized linear models--------------------##
#Removed. 

##------------------------ORDINATION--------------------------------##


wide93 <- reshape(chris93.2, 
                timevar=c("target"),
                idvar = c("rep","var","chill","phen2"),
                direction = "wide")
dim(wide93)
    write.csv(wide93,"chris_wide93.csv")

require(vegan)
?metaMDS
#Create parsimonious identifier column
id=
  paste(
    substr(wide93$var,1,1),
    substr(wide93$chill,1,1),
    substr(wide93$phen2,1,1),
    sep="")
wide93=cbind(id,wide93)
  write.csv(wide93,"all93genes/wide93.csv")
wide93[1:5,c(1:10)]

wide93=read.csv("all93genes/wide93_edit.csv",header=T)
wide93.2=wide93[,6:98]  #[,6:98]
wide93.2=wide93.2[,-c(77)]

try1=metaMDS(wide93.2)
try1=metaMDS(wide93.2,previous.best=try1)

scores(try1,display=c("sites"))
gene.scores=scores(try1,display=c("species"))
pear.scores=scores(try1,display=c("sites"))
pear.scores=data.frame(id,pear.scores) #bind

##-------------------Graphing the Ordination---------------------##
#Plot by id.
pear.plot=function(x,y="new",col="black",sym=1) {
  data1=pear.scores[pear.scores$id==x,]
  if(y=="add"){
    points(data1$NMDS1,data1$NMDS2,
           xlim=c(-0.15,0.12),
           ylim=c(-0.10,0.15),
           col=col,
           pch=sym,
           main=NULL)}
  else {
    plot(data1$NMDS1,data1$NMDS2,
         xlim=c(-0.15,0.12),
         ylim=c(-0.10,0.15),
         col=col,
         pch=sym,
         main=NULL)}
  hull1=chull(data1$NMDS1,data1$NMDS2)
  hull1=c(hull1,hull1[1])
  hull2=cbind(data1$NMDS1[hull1],data1$NMDS2[hull1])
  lines(hull2,col=col)
}


levels(pear.scores$id)
#"ACC" "ACH" "ACR" "ANC" "ANR" "BCC" "BCH" "BCR" "BNC" "BNR"
pear.plot("ACH")                      #black for harvest
pear.plot("ACC",y="add",col="green")  #green for conditioned
pear.plot("ACR",y="add",col="red")    #red for ripe
pear.plot("ANC",y="add",col="blue") 
pear.plot("ANR",y="add",col="yellow")
legend(-0.15,0.03,legend=c("ACH","ACC","ACR","ANC","ANR"),
       col=c("black","green","red","blue","yellow"),
       lty=1,cex=0.7)

pear.plot("BCH",y="add",sym=3)
pear.plot("BCC",y="add",col="green",sym=3)
pear.plot("BCR",y="add",col="red",sym=3)
pear.plot("BNC",y="add",col="blue",sym=3)
pear.plot("BNR",y="add",col="yellow",sym=3)
legend(-0.15,0.0,legend=c("BCH","BCC","BCR","BNC","BNR"),
       col=c("black","green","red","blue","yellow"),
       lty=1,cex=0.7)

#Legend for variety comparison 1: ACH, ACC, BCH, BCC
legend(-0.2,0.14,legend=c("ACH","ACC","BCH","BCC"),
       col=c("black","black","green","green"),
       pch=c(1,3,1,3),cex=0.7)

#Legend for variety comparison 2: ACR, ANC, ANR, BCR, BNC, BNR
legend(-0.2,0.14,legend=c("ACR","ANC","ANR","BCR","BNC","BNR"),
       col=c("red","blue","yellow","red","blue","yellow"),
       pch=c(1,1,1,3,3,3),cex=0.7)

#Plot gene target arrows. 
gene.plot=read.delim("clipboard")
gene.plot=data.frame(gene.plot[gene.plot$include==1,])


plot(NULL,NULL,
     xlim=c(-0.05,0.05),
     ylim=c(-0.05,0.08),
     xlab="NMDS-1",ylab="NMDS-2",
     main=NULL)
points(0,0,pch=3,col="red")

for (i in 1:16){
  lines(c(0,gene.plot$NMDS1[i]),c(0,gene.plot$NMDS2[i]),lty=3)
  text(gene.plot$NMDS1[i], gene.plot$NMDS2[i],gene.plot$Target[i],cex=0.7,
       font=2)
}
text(-0.045,0.06,"RTE1",cex=0.7,font=2)
arrows(-0.045,0.064,-0.05,0.07,length=0.1)
text(0.032,-0.035,"RAN1",cex=0.7,font=2)
arrows(0.034,-0.041,0.039,-0.051,length=0.1)

###-----------------Centroid and Traces----------------------###
centroids=aggregate(pear.scores[,2:3],list(pear.scores$id),mean)
plot(NULL,NULL,
     xlim=c(-0.05,0.07),
     ylim=c(-0.05,0.05),
     xlab="NMDS-1",ylab="NMDS-2",
     main=NULL)
text(centroids$NMDS1,centroids$NMDS2,centroids$Group.1,cex=1,font=2,
     col=c(rep("black",5),rep("green3",5)))
lines(centroids$NMDS1[c(2,1,3)],centroids$NMDS2[c(2,1,3)],lty=1)
lines(centroids$NMDS1[c(2,4,5)],centroids$NMDS2[c(2,4,5)],lty=2)
lines(centroids$NMDS1[c(7,6,8)],centroids$NMDS2[c(7,6,8)],lty=1,
      col="green3")
lines(centroids$NMDS1[c(7,9,10)],centroids$NMDS2[c(7,9,10)],lty=2,
      col="green3")

#Extraction of gene NMS scores
gene.scores=scores(try1,display=c("species"))
gene.scores=data.frame(row.names(gene.scores),as.matrix(gene.scores))
row.names(gene.scores)<-NULL
names(gene.scores)=c("gene","NMS1","NMS2")
gene.scores$gene2=substr(gene.scores$gene,8,15)
gene.scores$gene<-NULL
gene.scores$dist=sqrt(gene.scores$NMS1^2+gene.scores$NMS2^2)
head(gene.scores)
write.csv(gene.scores,"chris_gene_scores.csv")

#Plotting of scores
plot(try1, display = c("sites"), choices = c(1),
     type = "n")
points(try1, display = c("species"), choices = c(2),
       type = "p")
names(try1)

plot(try1, display = c("sites"), type="n")
text(pear.scores[,1],pear.scores[,2],wide$id,cex=0.7)
points(try1, display = c("species"), type="p")

text(try1, display = c("sites"))

##Stress Plot for First and Second Runs
stress=read.delim("clipboard")
str(stress)
plot(stress$run,stress$Initial,type="both",xlab="Ordination Run",
     ylab="Stress",ylim=c(0,0.5))
points(stress$run,stress$Second,type="both",pch=2)
legend()

##----------------Goodness of Fit of Ordination------------------##
stressplot(try1)
#shows a non-metric fit R2 of 0.968
#Shows a linear fit R2 of 0.894


##ANOVA for 35 genes
levels(chris2$target)
sink("chris_anova.txt")
for (i in as.character(levels(chris2$target))){
  cat("*****--------  Gene Target:",i, "-------******\n\n")
  summary(lm(cq~var*chill*phen,
             data=chris2[chris2$target==i,]))
  print(TukeyHSD(aov(cq~var*chill*phen,
                     data=chris2[chris2$target==i,])))
}
sink()
?cat
summary(anova(lm(cq~var*chill*phen,data=chris2[chris2$target=="MTAN",])))


##----------------FIRMNESS---------------------------##
firm=read.csv("firm.csv",head=T)
firm$phen2=as.Date(firm$phen,"%m/%d/%Y")
firmc=firm[firm$chill=="C",]

plot(firm$phen2,firm$firmness,pch=as.numeric(firm$condTemp),
     col=as.numeric(firm$chill))

interaction.plot(firmc$)
